# Supplementary material for: eIF3e-mediated translational checkpoint maintains immune tolerance and prevents lymphoid malignancy
Source: J Exp Med. 2026 Jun 3;223(8):e20251968. doi: 10.1084/jem.20251968 (PMC13231948; doi:10.1084/jem.20251968)
Supplement: Table S1 — shows characterization of lymphoid neoplasia in cKO mice. [file jem_20251968_tables1.xlsx]

## Sheet: Table S1
Table S1: Related to Fig. 1. Statistical analysis of white nodules developed in cKO mice
						Involved immune cell types and percentage gated from live cells (%)
Mouse #	mouse ID	Genotype	Sex	Age	Involved organs	total B	other B	GCB	CD4+ T	CD8+ T	YFP+ B	Transplantability (i.v. to Rag2-/-)	Clonality (Sing cell V(D)J-seq)
1	XS1837-R	Eif3efl/flCγ1Cre/+Rosa26-YFPfl/+	Female	8 months	Liver	Not analyzed	Not analyzed	Not analyzed	Not analyzed	Not analyzed	Not analyzed	Not analyzed	Not analyzed
					cLN	Not analyzed	Not analyzed	Not analyzed	Not analyzed	Not analyzed	Not analyzed
					mLN	Not analyzed	Not analyzed	Not analyzed	Not analyzed	Not analyzed	Not analyzed
					pLN	Not analyzed	Not analyzed	Not analyzed	Not analyzed	Not analyzed	Not analyzed
					spleen	Not analyzed	Not analyzed	Not analyzed	Not analyzed	Not analyzed	Not analyzed
2	XS1652-L	Eif3efl/flCγ1Cre/+	Female	12 months	Liver	68.7	15.5949	53.1051	16.7	10.1	ND	no tumors	Not analyzed
					cLN	Not analyzed	Not analyzed	Not analyzed	Not analyzed	Not analyzed	Not analyzed
					Lung	Not analyzed	Not analyzed	Not analyzed	Not analyzed	Not analyzed	Not analyzed
					pLN	75.07	21.6	53.47	10.5	9.94	ND	no tumors
					spleen	15.7	3.45	12.25	38.2	9.41	ND
3	XS1858-N	Eif3efl/flCγ1Cre/+	Female	9.5 months	Liver	60.9	23.2029	37.6971	4.45	5.53	ND		Not analyzed
					cLN	59.7	23.0442	36.6558	10.8	5.54	ND	yes(B cell lymphomas)
					Thymus	33.6	20.7312	12.8688	21.4	11.8	ND
					spleen	41.7	18.6816	23.0184	17.4	3.34	ND	yes(B cell lymphomas)
					pLN	38.7	23.5296	15.1704	24.7	11	ND
					mLN	52.8	19.5888	33.2112	8.64	3.11	ND	yes(B cell lymphomas)
4	XS1837-L	Eif3efl/flCγ1Cre/+	Female	12 months	Liver	Not analyzed	Not analyzed	Not analyzed	Not analyzed	Not analyzed	Not analyzed		Not analyzed
					Lung	32.1	4.3014	27.7986	21.9	10.3	ND
					spleen	21.2	2.0564	19.1436	35.1	4.76	ND
					mLN	66.1	7.4693	58.6307	4.48	2.57	ND	yes(s.c. to Rag2-/-, B cell lymphomas)
5	XS1837-LR	Eif3efl/flCγ1Cre/+Rosa26-YFPfl/+	Female	11.5 months	cLN	30.7	19.8322	10.8678	46.3	7.78	0.65	yes(other tumors)	Not analyzed
					Thymus	16	9.84	6.16	52.2	32.7	0.35
					pLN	34.6	20.1718	14.4282	25	13.9	0.57
					mLN	11.1	7.7811	3.3189	82	9.06	0.22
6	XS1927-R	Eif3efl/flCγ1Cre/+Rosa26-YFPfl/+	Male	10 months	cLN	45.2	10.8028	34.3972	28.6	14.1	0.45		Not analyzed
					Thymus	38.8	7.1004	31.6996	31.6	18.9	0.34
					spleen	20.6	11.9274	8.6726	37.2	8.98	1.03
					pLN	58.6	9.1416	49.4584	10.5	6.35	0.35
					mLN	47.3	9.2708	38.0292	14.6	7.04	0.28	yes(other tumors)
7	XS1799-N	Eif3efl/flCγ1Cre/+Rosa26-YFPfl/+	Male	13 months	Liver	7.12	5.4468	1.6732	69.4	3.46	0.08		Not analyzed
					kidney	5.48	3.3428	2.1372	76.1	6.29	0.22
					Lung	2.97	1.67805	1.29195	84.7	6.67	0.12
					spleen	2.16	1.54872	0.61128	56.9	3.96	0.016
					pLN	3.39	1.02039	2.36961	64.9	23	0.045
					mLN	3.48	2.4708	1.0092	90.3	7.62	0.00582	no tumors
8	XS1799-LR	Eif3efl/flCγ1Cre/+Rosa26-YFPfl/+	Male	13 months	Liver	23.9	6.0467	17.8533	22.2	23.7	0.26	Not analyzed	Not analyzed
					cLN	7.49	1.19091	6.29909	57.5	20.4	0.18
					Lung	Not analyzed	Not analyzed	Not analyzed	Not analyzed	Not analyzed	Not analyzed
					Thymus	4.1	0.7093	3.3907	57.6	40	0.24
					spleen	5.16	0.8256	4.3344	50.3	26.8	0.17
					pLN	7.86	0.5895	7.2705	60.8	14.1	0.28
					mLN	13.3	2.8994	10.4006	49.3	26.6	0.33
9	XS1923-LR	Eif3efl/flCγ1Cre/+	Male	11 months	Liver	3.08	2.76892	0.31108	53.7	24.2	ND		Not analyzed
					cLN	0.42	0.37548	0.04452	60.8	28.6	ND	no tumors
					Lung	Not analyzed	Not analyzed	Not analyzed	Not analyzed	Not analyzed	Not analyzed
					Thymus	0.47	0.23312	0.23688	68.8	50.2	ND
					spleen	0.54	0.28188	0.25812	69.9	20.1	ND
					pLN	0.44	0.37752	0.06248	48.7	35.9	ND	no tumors
					mLN	0.49	0.28028	0.20972	62.5	28	ND
10	XS1859-R	Eif3efl/flCγ1Cre/+	Male	13 months	Liver	64.5	5.16	59.34	18.1	7.64	ND	yes(B cell lymphomas)	Not analyzed
					cLN	43.1	3.4049	39.6951	31.7	15.7	ND
					spleen	65.4	2.0928	63.3072	24.1	6.29	ND	yes(B cell lymphomas)
					mLN	39.8	2.9054	36.8946	42.7	13.7	ND	yes(B cell lymphomas)
11	XS1971-LL	Eif3efl/flCγ1Cre/+	Female	12 months	Liver	5.38	5.17771	0.202288	23.8	32.7	ND		Not analyzed
					cLN	4.44	4.31124	0.12876	36.4	29.7	ND	no tumors
					Lung	Not analyzed	Not analyzed	Not analyzed	Not analyzed	Not analyzed	Not analyzed
					Thymus	Not analyzed	Not analyzed	Not analyzed	Not analyzed	Not analyzed	Not analyzed
					spleen	0.84	0.74844	0.09156	51.3	29.5	ND	no tumors
					pLN	4.94	4.73598	0.204022	36.1	28.6	ND
					mLN	1.39	1.32592	0.064079	46.2	25.4	ND	no tumors
12	XS1927-N	Eif3efl/flCγ1Cre/+	Male	15 months	Liver	3.24	2.8998	0.3402	40.3	12.3	ND	Not analyzed	Not analyzed
					Lung	6.49	6.07789	0.412115	42.8	17.5	ND
					Thymus	6.44	5.68652	0.75348	71	8.52	ND
					spleen	7.52	6.96427	0.555728	47.3	4.71	ND
13	XS1951-R	Eif3efl/flCγ1Cre/+Rosa26-YFPfl/+	Male	14 months	Liver	43	36.206	6.794	5.43	7.86	0.055	Not analyzed	Not analyzed
					spleen	49.2	47.2468	1.95324	8.16	2.61	0.13
					mLN	41	35.834	5.166	9.52	8.19	0.14
14	XS1952-L	Eif3efl/flCγ1Cre/+Rosa26-YFPfl/+	Male	18 months	Liver	Not analyzed	Not analyzed	Not analyzed	Not analyzed	Not analyzed	Not analyzed	Not analyzed	Not analyzed
					spleen	6.56	3.62112	2.93888	17.4	7.1	0.075
					pLN	17.1	9.4221	7.6779	35.7	30.7	0.74
					mLN	8.47	1.88034	6.58966	42.7	34.6	0.28
15	HKS117-13	Eif3efl/flCγ1Cre/+Rosa26-YFPfl/fl	Female	14 months	Liver	Not analyzed	Not analyzed	Not analyzed	Not analyzed	Not analyzed	Not analyzed	Not analyzed	Not analyzed
					pLN	Not analyzed	Not analyzed	Not analyzed	Not analyzed	Not analyzed	Not analyzed
					mLN	8.91	8.66	0.25	59.3	17.2	0.28
16	XS2747-R	Eif3efl/flCγ1Cre/+Rosa26-YFPfl/fl	Female	10 months	Liver	39.3	6.7989	32.5011	29.7	10.6	0.62	Not analyzed	Not analyzed
					cLN	52.9	17.8273	35.0727	27.1	9.77	0.45
					Lung	Not analyzed	Not analyzed	Not analyzed	Not analyzed	Not analyzed	Not analyzed
					Thymus	4.73	1.37643	3.35357	76	56.6	0.29
					spleen	21.9	4.6866	17.2134	32.8	5.05	0.71
					mLN	22.4	7.2576	15.1424	52	13.8	0.76
17	XS2778-N5	Eif3efl/flCγ1Cre/+Rosa26-YFPfl/+	Male	10.5months	Lung	Not analyzed	Not analyzed	Not analyzed	Not analyzed	Not analyzed	Not analyzed	Not analyzed	Not analyzed
					spleen	Not analyzed	Not analyzed	Not analyzed	Not analyzed	Not analyzed	Not analyzed
18	XS2746-LR	Eif3efl/flCγ1Cre/+Rosa26-YFPfl/fl	Male	12 months	Liver	7.53	7.22428	0.305718	64.7	12.9	0.4	Not analyzed	Not analyzed
					cLN	21.2	20.7188	0.48124	52.5	9.38	0.83
					Lung	5.98	5.65289	0.327106	39.7	15.3	0.76
					spleen	5.15	2.5441	2.6059	37.6	6.02	0.11
					pLN	27.6	26.4215	1.17852	44	9.74	2
					mLN	5.96	5.31632	0.64368	65.4	11.4	0.51
19	XS3056-LL	Eif3efl/flCγ1Cre/+Rosa26-YFPfl/+	Female	10 months	Liver	7.8	7.05432	0.74568	68.2	9.44	0.15	no tumors	Not analyzed
					Lung	Not analyzed	Not analyzed	Not analyzed	Not analyzed	Not analyzed	Not analyzed
					Thymus	1.41	1.15338	0.25662	88.1	5.13	0.069
					spleen	4.3	3.44	0.86	69.5	8.23	0.16
					pLN	4.84	4.05592	0.78408	72.1	14.9	0.17
20	XS3056-RR	Eif3efl/flCγ1Cre/+Rosa26-YFPfl/+	Female	10 months	Liver	79.6	48.158	31.442	6.74	2.68	1.76	no tumors	Not analyzed
					cLN	Not analyzed	Not analyzed	Not analyzed	Not analyzed	Not analyzed	Not analyzed
					Lung	Not analyzed	Not analyzed	Not analyzed	Not analyzed	Not analyzed	Not analyzed
					Thymus	Not analyzed	Not analyzed	Not analyzed	Not analyzed	Not analyzed	Not analyzed
					spleen	19.4	6.2468	13.1532	36.9	2.99	2.4
					pLN	32.8	16.2688	16.5312	45.8	9.86	1.18
					mLN	44.4	20.5128	23.8872	35.8	5.52	1.4	no tumors
21	XS2844-1	Eif3efl/flCγ1Cre/+Rosa26-YFPfl/+	Male	14 months	Lung	Not analyzed	Not analyzed	Not analyzed	Not analyzed	Not analyzed	Not analyzed		Not analyzed
					Thymus	15.7	12.9996	2.7004	49.4	25.7	1.01	yes(B cell lymphomas)
					spleen	21.3	20.5502	0.74976	51.8	14.1	1.63	yes(B cell lymphomas)
					pLN	34	31.0216	2.9784	39	23.5	4.39
					mLN	13.6	12.0632	1.5368	57.4	20	1.9
22	XS3054-LL(L)	Eif3efl/flCγ1Cre/+Rosa26-YFPfl/fl	Female	13 months	Liver	18.3	18.1719	0.1281	6.1	49.1	0.1	Not analyzed	Not analyzed
					Lung	13.6	13.5538	0.04624	9.15	46.7	0.48
					spleen	5.57	4.5117	1.0583	11.9	35	0.072
					mLN	4.31	3.2756	1.0344	29.1	47.4	0.13
23	XS2896-4	Eif3efl/flCγ1Cre/+Rosa26-YFPfl/fl	Male	15 months	Liver	8.97	8.56276	0.407238	22.2	43.9	0.92	Not analyzed	Not analyzed
					cLN	23.1	10.9956	12.1044	35.4	31.8	1.19
					Lung	5.57	5.3394	0.230598	43.6	45.2	0.46
					Thymus	4.53	3.84144	0.68856	53	41.9	0.23
					spleen	5.75	5.53322	0.216775	46.7	37.4	0.35
24	XS2896-7	Eif3efl/flCγ1Cre/+Rosa26-YFPfl/fl	Male	15 months	Liver	17.7	16.1495	1.55052	26.5	37.4	1.16	Not analyzed	Not analyzed
					cLN	28.1	16.86	11.24	18	17.5	0.2
					spleen	23.4	20.241	3.159	20.3	16.4	1.22
					pLN	39.2	21.4816	17.7184	16.2	18.8	0.26
					mLN	42.8	37.7068	5.0932	29.5	24.3	0.46
25	XS3107-9	Eif3efl/flCγ1Cre/+Rosa26-YFPfl/+	Female	12 months	Liver	3.8	1.8582	1.9418	42.4	30.3	1.7	Not analyzed	Not analyzed
					cLN	28.4	1.9028	26.4972	41.1	25.5	0.19
					Lung	Not analyzed	Not analyzed	Not analyzed	Not analyzed	Not analyzed	Not analyzed
					Thymus	1.91	0.59592	1.31408	63.3	25	0.34
					spleen	4.92	0.7872	4.1328	53.1	24.3	0.33
					mLN	2.77	0.37672	2.39328	63.5	23.2	0.17
26	HKS192-9	H2-Ab1fl/+Eif3efl/flCγ1Cre/+Rosa26-YFPfl/+	Female	15months	Liver	40.8	1.836	38.964	26.6	7.63	0.07344		Not analyzed
					cLN	19.9	3.8606	16.0394	45.4	13.4	0.08358
					spleen	13.6	1.4688	12.1312	40.9	4.51	0.02448	yes(other tumors)
					mLN	38.6	1.0422	37.5578	31.2	8.89	0.0965
27	HKS223-10	Eif3efl/flCγ1Cre/+	Female	12 months	Liver	65.7	41.6538	24.0462	9.28	12.8	0.097		monoclonal B cell expansion
					cLN	64.3	33.2431	31.0569	25.6	11.3	0.33
					Thymus	45.4	19.9306	25.4694	37.5	13.9	0.26
					mLN	62.7	27.7134	34.9866	21.3	15.5	0.22	yes(B cell lymphomas)
					pLN	60.7	26.2224	34.4776	25.1	13.9	0.31
					spleen	70.1	32.1759	37.9241	16.1	10.4	0.083	yes(B cell lymphomas)
28	XS2895-LR	Eif3efl/flCγ1Cre/+Rosa26-YFPfl/+	Female	19 months	Liver	3.04	2.93299	0.107008	68.4	23.1	0.029	no tumors	Not analyzed
					cLN	18.1	17.7199	0.3801	50.8	20.6	0.25
					mLN	10.8	10.354	0.44604	48.5	35.1	0.053
					Thymus	12.5	12.27	0.23	52.8	28.9	0.096
					spleen	3.59	3.55015	0.039849	34	18.4	0.067
29	XS3378-LR	Eif3efl/flCγ1Cre/+Rosa26-YFPfl/fl	Female	12 months	Liver	31.6	31.5336	0.06636	18.7	11.3	0.25		monoclonal B cell expansion
					cLN	72.9	72.6376	0.26244	6.35	5.46	0.11
					Lung	44.8	44.6925	0.10752	9.87	20.9	0.085	yes(B cell lymphomas)
					Thymus	73.5	73.4044	0.09555	6.91	8.99	0.057
					spleen	53.9	53.6736	0.22638	20.4	16.9	0.23
					mLN	72.1	72.0582	0.041818	3.13	6.64	0.078	yes(B cell lymphomas)
30	HKS245-17	Eif3efl/flCγ1Cre/+	Female	14 months	Liver	3.89	3.46988	0.42012	60.2	5.51	ND	Not analyzed	monoclonal T cell expansion
					cLN	1.43	1.32833	0.101673	90.5	3.08	ND
					Lung	2.13	1.8105	0.3195	81.2	6.46	ND
					Thymus	1.18	1.08949	0.090506	81.2	8.49	ND
					spleen	2.86	2.42814	0.43186	67.8	6.65	ND
					mLN	0.68	0.62152	0.05848	91.7	2.48	ND
31	XS3342-R	Eif3efl/flCγ1Cre/+Rosa26-YFPfl/fl	Male	13 months	Liver	42.1	30.5646	11.5354	17.9	10	0.36		monoclonal B cell expansion
					Thymus	33.7	23.7585	9.9415	35.1	16.8	0.33
					spleen	65.8	51.653	14.147	18.6	4.12	0.17
					pLN(extremely swollen)	34.3	26.754	7.546	21.1	12.3	0.29	yes(B cell lymphomas)
					pLN	49.2	40.3932	8.8068	23.6	14.2	0.81
					mLN	44.8	29.9264	14.8736	34.4	9.49	0.56	yes(B cell lymphomas)
32	XS3432-3	Eif3efl/flCγ1Cre/+Rosa26-YFPfl/fl	Female	12 months	Liver	0.78	0.074022	0.705978	48.5	21.7	0.12	Not analyzed	monoclonal T cell expansion
					spleen	0.53	0.043513	0.486487	78.5	5.83	0.041
33	XS3434-6cas9	Eif3efl/flCγ1Cre/+	Female	16 months	Liver	6.49	5.52299	0.96701	26.9	54.5	ND		oligoclonal B cell expansion
					Thymus	22.5	20.9047	1.59525	30.2	38.3	ND
					spleen	43.4	40.553	2.84704	13.5	24	ND
					cLN	19.2	16.6464	2.5536	32.9	38.9	ND	yes(B cell lymphomas)
					pLN	9.93	7.72554	2.20446	59.4	21.7	ND
					mLN	34.2	31.4708	2.72916	28.8	31.4	ND
					Lung	12.5	8.95	3.55	31.1	38	ND
					kidney	9.51	8.1786	1.3314	28.2	33.5	ND
34	BCDmixcKO BMR	Eif3efl/flCγ1Cre/+Rosa26-YFPfl/fl	Male	9 months	Liver	61.6	19.9584	41.6416	7.78	14.8	0.083	Not analyzed	monoclonal B cell expansion
		from BMR of JHT mix cKO(4:1)			Thymus	89.7	38.3916	51.3084	2.24	5.17	0.012
					spleen	41.5	10.4165	31.0835	12.9	23.8	0.4
					cLN	74.3	8.173	66.127	5.6	16.4	0.046
					mLN	69	27.186	41.814	14.2	11.5	0.12
					Lung	83.2	29.4528	53.7472	3.26	6.9	0.11
Notes:
1. Involved organs
cLN, cervical lymph node; pLN, inguinal and axillary lymph nodes; mLN, Mesenteric lymph nodes.
2. Involved immune cell types and percentage gated from live cells(%)
ND, not detectable
