# Supplementary material for: eIF3e-mediated translational checkpoint maintains immune tolerance and prevents lymphoid malignancy
Source: J Exp Med. 2026 Jun 3;223(8):e20251968. doi: 10.1084/jem.20251968 (PMC13231948; doi:10.1084/jem.20251968)
Supplement: Table S2 — shows BCR and TCR clonotype analysis of dominant clones in tumors of cKO mice. [file jem_20251968_tables2.xlsx]

## Sheet: Table S2
Table S2: Related to Fig. 1. BCR and TCR clonotype analysis of dominant clones in cKO mouse tumors
BCR sequences of dominant clonotypes in each sample
Mouse #	Clonotype ID	Frequency	CDR3 amino acid (aa) sequences	BCR Light chain V/J Gene	BCR Heavy chain V(D)J Gene
29	clonotype1	0.831063	IGH:CARSGFYETYW;IGK:CWQGTHFPQTF	IGKV1-135*01/IGKJ1*01	IGHV1-85*01/IGHD2-3*01/IGHJ3*01
	clonotype2	0.027248	IGH:CARSGFYETYW	N/A	IGHV1-85*01/IGHD2-3*01/IGHJ3*01
	clonotype3	0.013624	IGH:CARSGFYETYW;IGK:CMQHLEYPFTF	IGKV2-137*01/IGKJ4*01	IGHV1-85*01/IGHD2-3*01/IGHJ3*01
31	clonotype1	0.854875	IGH:CARSLYYCKPHFYVMDFW;IGK:CQQNSEDPWTF	IGKV3-10*01/IGKJ1*01	IGHV1-18*01/IGHD2-8*01/IGHJ4*01
	clonotype2	0.129496	IGK:CQQNSEDPWTF	IGKV3-10*01/IGKJ1*01	N/A
	clonotype3	0.0022327	IGH:CARHQITTLVPYALDYW;IGK:CQQFSYPPYTF	IGKV10-94*01/IGKJ2*01	IGHV5-6*01/IGHD1-1*01/IGHJ4*01
33	clonotype1	0.370239	IGL:CALWYSTHYVF	IGLV2*02/IGLJ2*01	N/A
	clonotype2	0.283437	IGH:CARREGYYEEFAYW;IGL:CALWYSTHYVF	IGLV2*02/IGLJ2*01	IGHV9-3*01/IGHD2-3*01/IGHJ3*01
	clonotype3	0.279894	IGH:CARREDYEEFAYW;IGL:CALWYSTHYVF	IGLV2*02/IGLJ2*01	IGHV9-3*01/IGHD2-4*01/IGHJ3*01
27	clonotype1	0.999439	IGH:CARGRDYDGWYFDVW;IGK:CQHRRELPFTF	IGKV3-12*01/IGKJ4*01	IGHV1-75*01/IGHD2-4*01/IGHJ1*03
	clonotype2	0.000560852	IGK:CQHRRELPFTF	IGKV3-12*01/IGKJ4*01	N/A
34	clonotype1	0.652325	IGH:CTREDDYW;IGK:CWQGTHFPLTF	IGKV1-135*01/IGKJ5*01	IGHV9-2-1*01/IGHJ2*01
	clonotype2	0.306037	IGH:CTREVAYW;IGH:CTREDDYW;IGK:CWQGTHFPLTF	IGKV1-135*01/IGKJ5*01	IGHV9-2-1*01/IGHD6-1-1*01/IGHJ2*01; IGHV9-2-1*01/IGHJ2*01
	clonotype3	0.018043	IGH:CTREVAYW;IGK:CWQGTHFPLTF	IGKV1-135*01/IGKJ5*01	IGHV9-2-1*01/IGHD6-1-1*01/IGHJ2*01
TCR sequences of dominant clonotypes in each sample
Mouse #	Clonotype ID	Frequency	CDR3 amino acid (aa) sequences	TCR α chain V/J Gene	TCR β chain V(D)J Gene
30	clonotype1	0.841226	TRB:CTCSAKVYAEQFF;TRA:CVLSAMSNYNVLYF	TRAV9-2*02/TRAJ21*01	TRBV1*01/TRBJ2-1*01
	clonotype2	0.0151214	TRB:CASSSGQNTLYF;TRA:CAIDRGGSNAKLTF	TRAV13-2*01/TRAJ42*01	TRBV16*01/TRBJ2-4*01
	clonotype3	0.0107441	TRB:CASSLAPGLGQDTQYF;TRA:CILRVASSGSWQLIF	TRAV21-DV12*01/TRAJ22*01	TRBV3*01/TRBD2*01/TRBJ2-5*01
32	clonotype1	0.91231	TRB:CASSLLGVNQDTQYF;TRA:CAASAENSAGNKLTF;TRA:CALGGGTNAYKVIF	TRAV14D-3-DV8*08/TRAJ17*01; TRAV6N-7*01/TRAJ30*01	TRBV26*01/TRBD2*01/TRBJ2-5*01
	clonotype2	0.00715465	TRB:CASSLAGGADAEQFF;TRA:CAVRGYNKLTF	TRAV3D-3*02/TRAJ11*01	TRBV15*01/TRBD2*01/TRBJ2-1*01
	clonotype3	0.00513667	TRB:CASSLQGTGTGQLYF;TRA:CAAEATGGNNKLTF	TRAV5-4*02/TRAJ56*01	TRBV5*01/TRBD1*01/TRBJ2-2*01
