# Supplementary material for: eIF3e-mediated translational checkpoint maintains immune tolerance and prevents lymphoid malignancy
Source: J Exp Med. 2026 Jun 3;223(8):e20251968. doi: 10.1084/jem.20251968 (PMC13231948; doi:10.1084/jem.20251968)
Supplement: Table S3 — shows summary of pathological features in cKO mice. [file jem_20251968_tables3.xlsx]

## Sheet: Table S3
Table S3: Related to Fig. 1. Summary of pathological features in cKO mice
Mouse#	Sex	Age (months)	Involved organs	Flow cytometry (% of immue cells)	Histologic type	Predominant cell size	Mitotic figures	Unique features / notes
2	F	12	pLN	B cells: 75.07%;	DLBCL-like	Large	Present	Diffuse architectural obliteration. Cells have open chromatin and visible nucleoli. Apoptotic debris present.
				CD4+ T cells: 10.5%;
				CD8+ T cells: 9.94%
3	F	9.5	Spleen	B cells: 41.7%;	DLBCL-like	Large	Present ( black circle)	Extensive infiltration with minimal residual parenchyma. More variation in nuclear size compared to Mouse #2.
				CD4+ T cells: 17.4%;
				CD8+ T cells: 3.34%
			Liver	B cells: 60.9%;	DLBCL-like	Large	Present	Infiltrate is at least partially vessel-associated. Nucleoli often on the nuclear rim. Tingible body macrophages and apoptotic debris present.
				CD4+ T cells: 4.45%;
				CD8+ T cells: 5.53%
6	M	10	mLN	B cells: 47.3%;	DLBCL-like	Large (moderate-abundant cytoplasm)	Present	Diffuse architectural effacement. Variation in nuclear size/morphology; some with central nucleoli.
				CD4+ T cells: 14.6%;
				CD8+ T cells: 7.04%
20	F	10	Liver	B cells: 79.6%;	DLBCL-like	Mixed (Medium-Large predominate)	Present	Multifocal, vessel-associated infiltrate with sinusoidal expansion. Heterogeneous population (small, medium, large lymphocytes). Larger cells have rim-oriented or central nucleoli.
				CD4+ T cells: 6.74%;
				CD8+ T cells: 2.68%
7	M	13	Liver	B cells: 7.12%;	PTCL-like	Mixed (Small-Medium predominate)	Not specified	Heterogeneous mixture of small, medium, and large lymphoid cells. Similar to Mouse 20 but with more small-medium cells and less cytoplasm.
				CD4+ T cells: 69.4%;
				CD8+ T cells: 3.46%
11	F	12	Liver	B cells: 5.38%;	Heterogeneous (see notes)	Varies by focus	Present	Multifocal, vessel-associated infiltrate (red circles). Focus A/B: Heterogeneous lymphoid population (similar to Mice 7 & 20). Focus B: Larger proportion of small lymphocytes and granulocytes (eosinophils); only a few larger cells.
				CD4+ T cells: 23.8%;
				CD8+ T cells: 32.7%
19	F	12	Liver	B cells: 7.53%;	PTCL-like	Mixed	Present	Extensive replacement of the liver by an atypical infiltrate. Infiltrate heterogeneous lymphoid population. Some smaller lymphocytes have more open chromatin.
				CD4+ T cells: 64.7%;
				CD8+ T cells: 12.9%
Notes:
1. Involved organs
pLN, inguinal and axillary lymph node; mLN, mesenteric lymph node.
2. Histologic type
DLBCL, diffuse large B-cell lymphoma; PTCL, peripheral T-cell lymphoma.
