# Supplementary material for: eIF3e-mediated translational checkpoint maintains immune tolerance and prevents lymphoid malignancy
Source: J Exp Med. 2026 Jun 3;223(8):e20251968. doi: 10.1084/jem.20251968 (PMC13231948; doi:10.1084/jem.20251968)
Supplement: Table S4 — shows comparison of immune cell expansion in Rag2−/− mice and primary tumors. [file jem_20251968_tables4.xlsx]

## Sheet: Table S4
Table S4: Related to Fig. 1. Comparison of immune cell expansion in Rag2-/- mice and primary tumors
Mouse #	Primary tumors					Transfer method	Secondary tumors
	Original organ	B cells% of live cells	GCB% of B cells	CD4+ T% of live cells	CD8+ T% of live cells		Target organs	B cells% of immune cells	GCB% of B cells	CD4+ T% of immune cells	CD8+ T% of immune cells
3	mLN	52.8	62.9	8.64	3.11	i.v.	spleen	77.2	71.1	0.64	0.46
							liver	72.5	76.1	2.28	1.47
							kidney	73	91.2	7.06	9.27
							bone marrow	39	87.8	5.08	2.71
4	mLN	66.1	88.7	4.48	2.57	s.c.	Subcutaneous solid tumor-1	77	95.3	4.6	2.43
							Subcutaneous solid tumor-2	75.6	97	4.46	1.48
							Subcutaneous solid tumor-3	76.7	75.8	3.46	3.04
5	cLN	30.7	35.4	46.3	7.78	i.v.	spleen	1.04	16.2	4.61	4.72
							liver	0.66	3.51	11.3	19.5
6	mLN	47.3	80.4	7.04	0.28	i.v.	spleen	0.51	13	3.66	5.45
							liver	7.46	50.9	6.5	10.5
10	Liver	64.5	92	18.1	7.64	i.v.	spleen	84.8	62	3.46	Not analyzed
							liver	83.5	94	3.09	Not analyzed
							kidney	59.7	83.4	10.1	Not analyzed
21	Thymus	15.7	17.2	49.4	25.7	i.v.	spleen	42.1	91.1	15.2	11.6
							liver	60.6	89.7	17.9	10.4
							kidney	73.2	54.6	13.2	10.6
26	spleen	13.6	89.2	40.9	4.51	i.v.	spleen	1.68	5.45	17.2	3.82
							liver	2.06	43.3	4.56	0.84
							bone marrow	11.8	82.3	18.3	1.32
27	mLN	62.7	55.8	21.3	15.5	i.v.	spleen	9.15	82.5	17.2	16.9
							liver	91.1	71.6	3.1	3.03
29	mLN	72.1	0.06	3.13	6.64	i.v.	spleen	85.1	0.01	0.89	0.63
31	mLN	44.8	33.2	34.4	9.49	i.v.	spleen	45	82.1	3.54	2.67
							mLN	36	88.6	23	17
							liver	55.6	95.2	6.7	4.15
33	cLN	19.2	13.3	32.9	38.9	i.v.	spleen	82.5	29.8	9.09	2.91
							liver	69.4	21.6	9.3	3.04
							kidney	86.1	20.5	6.15	2.49
Notes:
1. Original organ / Target organs
cLN, cervical lymph node; pLN, inguinal and axillary lymph nodes; mLN, mesenteric lymph nodes.
