# Supplementary material for: eIF3e-mediated translational checkpoint maintains immune tolerance and prevents lymphoid malignancy
Source: J Exp Med. 2026 Jun 3;223(8):e20251968. doi: 10.1084/jem.20251968 (PMC13231948; doi:10.1084/jem.20251968)
Supplement: Table S5 — shows DEGs from scRNA-seq analysis of TFH cells from cKO mice compared with control mice. [file jem_20251968_tables5.xlsx]

## Sheet: Table S5
Table S5: Related to Fig. 3F. scRNA-seq analysis of TFH cells from cKO versus control mice
cluster	gene	avg_log2FC	p_val_adj	Category
Tfh	Il4	2.82153	1.32503e-21	Up-regulated
Tfh	Xist	2.23062	0.0314826	Up-regulated
Tfh	Nav2	1.87348	1.18478e-20	Up-regulated
Tfh	Rgs2	1.64953	3.29906e-15	Up-regulated
Tfh	Npy	1.59159	0.076292	Not Significant
Tfh	Sostdc1	1.53898	3.60474e-06	Up-regulated
Tfh	Vdr	1.44905	4.42778e-13	Up-regulated
Tfh	Plcb4	1.21533	7.65188e-11	Up-regulated
Tfh	Fos	1.2015	4.66259e-06	Up-regulated
Tfh	Fam3c	1.16255	2.40114e-10	Up-regulated
Tfh	Samhd1	1.13119	1.60998e-06	Up-regulated
Tfh	Gm47957	1.09811	0.0128472	Up-regulated
Tfh	Cd52	1.07889	3.37277e-06	Up-regulated
Tfh	Dnase1l3	1.06082	4.06738e-05	Up-regulated
Tfh	Epas1	1.04163	4.60675e-07	Up-regulated
Tfh	Tshz2	1.01145	0.000495947	Up-regulated
Tfh	Ifi27l2a	1.00185	0.00583662	Up-regulated
Tfh	Gmfg	0.995213	3.51314e-10	Up-regulated
Tfh	Il1r2	0.975247	0.0147275	Up-regulated
Tfh	Cd80	0.888181	0.0002668	Up-regulated
Tfh	Igkc	0.865535	0.000249307	Up-regulated
Tfh	Rnaset2a	0.832643	0.000524908	Up-regulated
Tfh	Areg	0.814616	1	Not Significant
Tfh	Cldnd1	0.811583	0.0112832	Up-regulated
Tfh	Dapp1	0.789313	0.000385496	Up-regulated
Tfh	Trav7d-3	0.788101	0.0719664	Not Significant
Tfh	Impa2	0.772672	0.00879023	Up-regulated
Tfh	Itpr1	0.758249	1.65252e-05	Up-regulated
Tfh	Acvr2a	0.751355	1	Not Significant
Tfh	Anxa2	0.750775	1	Not Significant
Tfh	Flnb	0.74319	0.198447	Not Significant
Tfh	Sh2d1a	0.739256	3.85084e-05	Up-regulated
Tfh	Trbc2	0.7338	0.000396514	Up-regulated
Tfh	Gm43057	0.730144	0.0533745	Not Significant
Tfh	Ttn	0.714326	1	Not Significant
Tfh	S100a11	0.70938	1.38971e-07	Up-regulated
Tfh	Lima1	0.708583	0.0039055	Up-regulated
Tfh	Smpdl3a	0.696444	1.98328e-05	Up-regulated
Tfh	Casp4	0.690989	0.361479	Not Significant
Tfh	Smco4	0.689912	8.46693e-06	Up-regulated
Tfh	Rnaset2b	0.664475	0.254532	Not Significant
Tfh	Slc7a10	0.663923	0.00953068	Up-regulated
Tfh	Fth1	0.663893	7.68896e-08	Up-regulated
Tfh	Pawr	0.656492	0.22449	Not Significant
Tfh	Cxcr4	0.6551	0.0153132	Up-regulated
Tfh	Gm13256	0.652944	0.0132697	Up-regulated
Tfh	Btg2	0.651542	0.170865	Not Significant
Tfh	Pdcd1	0.634815	0.0197269	Up-regulated
Tfh	Chn2	0.62766	1	Not Significant
Tfh	Smoc2	0.621752	0.301528	Not Significant
Tfh	Slc15a2	0.621443	1	Not Significant
Tfh	Jund	0.619341	3.20783e-05	Up-regulated
Tfh	Pmaip1	0.616986	1	Not Significant
Tfh	Cd74	0.61142	0.00275721	Up-regulated
Tfh	Gna14	0.607611	0.072482	Not Significant
Tfh	Arhgap5	0.604591	0.0751832	Not Significant
Tfh	Dst	0.602643	0.111598	Not Significant
Tfh	Il7r	0.591564	1	Not Significant
Tfh	Lysmd2	0.589056	0.0102155	Up-regulated
Tfh	AY036118	0.57942	0.00100217	Up-regulated
Tfh	Ica1l	0.57612	0.342953	Not Significant
Tfh	Nr4a1	0.575268	1	Not Significant
Tfh	Gpr183	0.572527	0.384576	Not Significant
Tfh	Lrrfip2	0.571083	1	Not Significant
Tfh	Batf	0.559416	0.418588	Not Significant
Tfh	Lmo4	0.557881	1	Not Significant
Tfh	Cebpa	0.557646	0.564487	Not Significant
Tfh	Gpx4	0.556481	0.0254524	Up-regulated
Tfh	Atpif1	0.55532	0.175831	Not Significant
Tfh	Gm13481	0.549979	1	Not Significant
Tfh	Vwde	0.542524	1	Not Significant
Tfh	Cers4	0.540273	0.331981	Not Significant
Tfh	Gab2	0.5387	1	Not Significant
Tfh	Smtn	0.532482	1	Not Significant
Tfh	Arnt2	0.529235	1	Not Significant
Tfh	Kcnq1	0.525194	1	Not Significant
Tfh	Tspo	0.524027	0.00815732	Up-regulated
Tfh	8030451A03Rik	0.517679	1	Not Significant
Tfh	Cd3d	0.517448	0.00020302	Up-regulated
Tfh	Cebpb	0.511285	1	Not Significant
Tfh	Spty2d1	0.510361	1	Not Significant
Tfh	Trac	0.509878	0.0439258	Up-regulated
Tfh	Zfp608	0.509709	0.462264	Not Significant
Tfh	Gata3	0.508403	0.0175625	Up-regulated
Tfh	Barx2	0.506816	0.14413	Not Significant
Tfh	Mast4	0.50643	1	Not Significant
Tfh	Il1r1	0.504638	1	Not Significant
Tfh	Ddc	0.497441	1	Not Significant
Tfh	Trpm6	0.491659	1	Not Significant
Tfh	Stat1	0.479478	1	Not Significant
Tfh	H1f0	0.476718	1	Not Significant
Tfh	Cpne7	0.473165	0.816384	Not Significant
Tfh	Fmn1	0.473038	0.960518	Not Significant
Tfh	Il9r	0.472648	1	Not Significant
Tfh	Laptm5	0.470498	0.0486466	Up-regulated
Tfh	Cox17	0.467731	0.322165	Not Significant
Tfh	Pkp3	0.467671	1	Not Significant
Tfh	Spcs2	0.463097	0.140875	Not Significant
Tfh	Dusp10	0.456506	1	Not Significant
Tfh	Fgf18	0.448595	1	Not Significant
Tfh	Psen2	0.448414	1	Not Significant
Tfh	Lgals3	0.443585	1	Not Significant
Tfh	H2-T23	0.443034	1	Not Significant
Tfh	Gm26532	0.442358	1	Not Significant
Tfh	Cass4	0.442214	1	Not Significant
Tfh	Osbpl3	0.438562	1	Not Significant
Tfh	Bcl2a1d	0.438124	1	Not Significant
Tfh	Ppp2r3a	0.437411	1	Not Significant
Tfh	P2rx7	0.431999	1	Not Significant
Tfh	Pdia3	0.428194	0.359007	Not Significant
Tfh	Lsm10	0.427666	1	Not Significant
Tfh	Itm2c	0.427177	1	Not Significant
Tfh	Tpm4	0.420917	1	Not Significant
Tfh	Sec11c	0.41906	1	Not Significant
Tfh	Sptssa	0.418406	1	Not Significant
Tfh	Mark1	0.417862	1	Not Significant
Tfh	Capns1	0.417861	1	Not Significant
Tfh	Cyfip1	0.417769	1	Not Significant
Tfh	Egr1	0.41486	1	Not Significant
Tfh	Ythdc1	0.414409	1	Not Significant
Tfh	Atp6v1f	0.412944	1	Not Significant
Tfh	Csf1	0.411495	1	Not Significant
Tfh	Ssr4	0.410116	1	Not Significant
Tfh	Stx11	0.408937	1	Not Significant
Tfh	Nf2	0.408477	1	Not Significant
Tfh	Trib1	0.408176	1	Not Significant
Tfh	Dgki	0.406842	0.0184432	Up-regulated
Tfh	Ucp2	0.405396	0.965101	Not Significant
Tfh	Arl6ip5	0.400622	1	Not Significant
Tfh	Znrf1	0.396802	1	Not Significant
Tfh	Plekhg3	0.396346	0.155881	Not Significant
Tfh	Slc4a7	0.393533	1	Not Significant
Tfh	Ppfibp1	0.393004	1	Not Significant
Tfh	Cdk8	0.391402	1	Not Significant
Tfh	Cotl1	0.387578	1	Not Significant
Tfh	Cdk11b	0.384939	1	Not Significant
Tfh	Mppe1	0.384167	1	Not Significant
Tfh	Rab4b	0.383966	1	Not Significant
Tfh	Lars2	0.382234	1	Not Significant
Tfh	Crip1	0.380985	1	Not Significant
Tfh	Hmgb1	0.38015	0.958148	Not Significant
Tfh	Gstp3	0.379776	1	Not Significant
Tfh	Cd200r1	0.379253	1	Not Significant
Tfh	Dok2	0.378886	1	Not Significant
Tfh	Fxyd5	0.377213	1	Not Significant
Tfh	Sh3bgrl3	0.376847	1	Not Significant
Tfh	Isg15	0.376187	1	Not Significant
Tfh	Cxcl10	0.37439	1	Not Significant
Tfh	Cdk2ap2	0.373658	1	Not Significant
Tfh	2410006H16Rik	0.372612	1	Not Significant
Tfh	Ipmk	0.37042	1	Not Significant
Tfh	Casp1	0.368281	1	Not Significant
Tfh	Arpc3	0.367889	1	Not Significant
Tfh	Cyp4v3	0.367768	1	Not Significant
Tfh	Ubac2	0.365202	1	Not Significant
Tfh	Emb	0.365039	0.0107705	Up-regulated
Tfh	Rflnb	0.364614	1	Not Significant
Tfh	Dipk1c	0.363234	1	Not Significant
Tfh	Hadha	0.361879	1	Not Significant
Tfh	Lsr	0.361618	1	Not Significant
Tfh	Tead1	0.361499	1	Not Significant
Tfh	Filip1l	0.361262	1	Not Significant
Tfh	Timp2	0.361238	1	Not Significant
Tfh	Dhrs1	0.360022	1	Not Significant
Tfh	Fam173a	0.358526	1	Not Significant
Tfh	Rab11a	0.357428	1	Not Significant
Tfh	Smarca5	0.35644	1	Not Significant
Tfh	Fam43a	0.356058	1	Not Significant
Tfh	Tbc1d10c	0.355536	1	Not Significant
Tfh	Pycard	0.355346	1	Not Significant
Tfh	Ptp4a2	0.355265	1	Not Significant
Tfh	Cisd2	0.352969	1	Not Significant
Tfh	Slc25a4	0.352921	1	Not Significant
Tfh	Ncmap	0.352124	1	Not Significant
Tfh	Rnf144a	0.351547	1	Not Significant
Tfh	Map4k4	0.349922	1	Not Significant
Tfh	Tpt1	0.349392	1.70892e-06	Up-regulated
Tfh	Rassf5	0.347781	1	Not Significant
Tfh	Rps27	0.347351	0.000755831	Up-regulated
Tfh	Pgm2l1	0.3473	1	Not Significant
Tfh	Ptprcap	0.346609	1	Not Significant
Tfh	Cd53	0.344396	1	Not Significant
Tfh	Prox1	0.34399	1	Not Significant
Tfh	Hmgn3	0.343338	1	Not Significant
Tfh	Rin2	0.342399	1	Not Significant
Tfh	Dus2	0.342347	1	Not Significant
Tfh	Selenow	0.341321	1	Not Significant
Tfh	Gm30211	0.341194	1	Not Significant
Tfh	Glmp	0.338721	1	Not Significant
Tfh	Bmpr1a	0.338174	1	Not Significant
Tfh	Crebl2	0.33791	1	Not Significant
Tfh	Gem	0.337541	1	Not Significant
Tfh	Ccdc88a	0.336716	1	Not Significant
Tfh	Rps28	0.336344	0.2758	Not Significant
Tfh	Gm17745	0.336118	1	Not Significant
Tfh	Dstn	0.335098	1	Not Significant
Tfh	Cstb	0.334887	1	Not Significant
Tfh	Rln3	0.334639	1	Not Significant
Tfh	Trpv2	0.333402	1	Not Significant
Tfh	Tasp1	0.333065	1	Not Significant
Tfh	Sec61b	0.333027	1	Not Significant
Tfh	Sh3bp5	0.331751	1	Not Significant
Tfh	Cerk	0.331563	1	Not Significant
Tfh	Axin2	0.330384	1	Not Significant
Tfh	Zfp36	0.330181	1	Not Significant
Tfh	Atp1b3	0.329713	1	Not Significant
Tfh	Ctsz	0.328961	1	Not Significant
Tfh	Rps18	0.328537	1	Not Significant
Tfh	Gnas	0.32838	1	Not Significant
Tfh	Mrps14	0.327831	1	Not Significant
Tfh	Sik2	0.327631	1	Not Significant
Tfh	Mia3	0.326412	1	Not Significant
Tfh	Ly6e	0.326074	1	Not Significant
Tfh	Hmgb2	0.325463	1	Not Significant
Tfh	Slc24a3	0.324793	1	Not Significant
Tfh	Klf4	0.324655	1	Not Significant
Tfh	Tsg101	0.322743	1	Not Significant
Tfh	Atad2	0.3217	1	Not Significant
Tfh	S100a13	0.320159	1	Not Significant
Tfh	Ryr2	0.319877	1	Not Significant
Tfh	Rps10	0.31803	0.0330735	Up-regulated
Tfh	Gpsm3	0.316807	1	Not Significant
Tfh	Srp14	0.315939	1	Not Significant
Tfh	Eif3i	0.315725	1	Not Significant
Tfh	Ndufs3	0.315184	1	Not Significant
Tfh	Smap1	0.314566	1	Not Significant
Tfh	Ccdc126	0.314547	1	Not Significant
Tfh	Lef1	0.313689	1	Not Significant
Tfh	Plekha2	0.313286	1	Not Significant
Tfh	Scd2	0.313034	1	Not Significant
Tfh	Hc	0.312497	1	Not Significant
Tfh	Sh3rf2	0.312384	1	Not Significant
Tfh	Ndufa2	0.312351	1	Not Significant
Tfh	Hspa5	0.312289	1	Not Significant
Tfh	Bicd1	0.310765	1	Not Significant
Tfh	Klk8	0.3105	1	Not Significant
Tfh	Ikzf2	0.309355	1	Not Significant
Tfh	Gm11808	0.309114	1	Not Significant
Tfh	Manf	0.308211	1	Not Significant
Tfh	Rbm3	0.30814	1	Not Significant
Tfh	Xbp1	0.308067	1	Not Significant
Tfh	Eprs	0.307765	1	Not Significant
Tfh	Ppib	0.307109	1	Not Significant
Tfh	Tmem30a	0.306722	1	Not Significant
Tfh	Trat1	0.306531	1	Not Significant
Tfh	Ubl5	0.305896	1	Not Significant
Tfh	Txnl1	0.305438	1	Not Significant
Tfh	Fam102a	0.30528	1	Not Significant
Tfh	Ptpn13	0.304588	1	Not Significant
Tfh	Ndufb11	0.304365	1	Not Significant
Tfh	Cd2	0.303494	1	Not Significant
Tfh	Serp2	0.303307	1	Not Significant
Tfh	Cdc42	0.302299	1	Not Significant
Tfh	Lgalsl	0.302278	1	Not Significant
Tfh	Stk40	0.302194	1	Not Significant
Tfh	Fis1	0.301831	1	Not Significant
Tfh	Zcchc18	0.301513	1	Not Significant
Tfh	Asb2	0.301318	1	Not Significant
Tfh	Serpinb6a	0.300555	1	Not Significant
Tfh	P4hb	0.299536	1	Not Significant
Tfh	Pex2	0.299384	1	Not Significant
Tfh	Tmem258	0.299284	1	Not Significant
Tfh	Slfn2	0.298447	1	Not Significant
Tfh	Satb1	0.298408	1	Not Significant
Tfh	Tmbim4	0.297226	1	Not Significant
Tfh	Samsn1	0.297133	1	Not Significant
Tfh	Gm31814	0.295971	1	Not Significant
Tfh	Rplp0	0.295934	1	Not Significant
Tfh	Cd3g	0.295242	0.773505	Not Significant
Tfh	Tceal9	0.294871	1	Not Significant
Tfh	Tex261	0.294839	1	Not Significant
Tfh	Gnai2	0.293904	1	Not Significant
Tfh	Bcl2a1b	0.293732	1	Not Significant
Tfh	Ccdc125	0.292423	1	Not Significant
Tfh	Smdt1	0.292238	1	Not Significant
Tfh	Gm16894	0.291637	1	Not Significant
Tfh	Tor2a	0.291566	1	Not Significant
Tfh	Fryl	0.290452	1	Not Significant
Tfh	Susd3	0.289114	1	Not Significant
Tfh	Ifi204	0.28898	1	Not Significant
Tfh	Dusp1	0.288576	1	Not Significant
Tfh	Rpl23	0.287888	0.238548	Not Significant
Tfh	Slc25a3	0.287745	1	Not Significant
Tfh	Man1b1	0.28739	1	Not Significant
Tfh	Atp6v1e1	0.286939	1	Not Significant
Tfh	Hsbp1	0.286904	1	Not Significant
Tfh	Rpl21	0.286885	0.0637779	Not Significant
Tfh	Serp1	0.286663	1	Not Significant
Tfh	Glipr1	0.286338	1	Not Significant
Tfh	Bmpr2	0.285946	1	Not Significant
Tfh	Adora2a	0.285363	1	Not Significant
Tfh	Gm6213	0.285132	1	Not Significant
Tfh	Gna15	0.285	1	Not Significant
Tfh	Igflr1	0.284239	1	Not Significant
Tfh	Nbdy	0.2842	1	Not Significant
Tfh	Nucb1	0.283489	1	Not Significant
Tfh	Cirbp	0.28293	1	Not Significant
Tfh	Pdia6	0.282142	1	Not Significant
Tfh	Gbp7	0.282133	1	Not Significant
Tfh	Tmtc2	0.281179	1	Not Significant
Tfh	Uqcrh	0.28032	1	Not Significant
Tfh	Trmt61b	0.279554	1	Not Significant
Tfh	Gm11751	0.279283	1	Not Significant
Tfh	Nipal1	0.279006	1	Not Significant
Tfh	Rplp2	0.278771	0.0500164	Not Significant
Tfh	Prkcsh	0.278553	1	Not Significant
Tfh	Calcrl	0.278387	1	Not Significant
Tfh	Muc16	0.277774	1	Not Significant
Tfh	Vps36	0.277248	1	Not Significant
Tfh	Nab1	0.277174	1	Not Significant
Tfh	Lpcat1	0.277111	1	Not Significant
Tfh	Rps14	0.276133	0.051248	Not Significant
Tfh	Casc4	0.276047	1	Not Significant
Tfh	Slc15a3	0.275845	1	Not Significant
Tfh	Rps15a	0.27532	0.0390968	Up-regulated
Tfh	Rps7	0.275098	1	Not Significant
Tfh	Rpl26	0.274615	1	Not Significant
Tfh	Csgalnact1	0.273924	1	Not Significant
Tfh	Ap2m1	0.272988	1	Not Significant
Tfh	Suds3	0.272519	1	Not Significant
Tfh	Lpxn	0.272475	1	Not Significant
Tfh	Irak4	0.272373	1	Not Significant
Tfh	Cox8a	0.271561	1	Not Significant
Tfh	9530068E07Rik	0.271523	1	Not Significant
Tfh	Zbp1	0.271407	1	Not Significant
Tfh	Mkrn1	0.271164	1	Not Significant
Tfh	Ebi3	0.270854	1	Not Significant
Tfh	Tmem167	0.270774	1	Not Significant
Tfh	H2-Ab1	0.26961	1	Not Significant
Tfh	Micos10	0.269568	1	Not Significant
Tfh	Slc25a39	0.269453	1	Not Significant
Tfh	Rplp1	0.269239	1	Not Significant
Tfh	Ndufb7	0.26917	1	Not Significant
Tfh	Jak2	0.268628	1	Not Significant
Tfh	Eml4	0.268225	1	Not Significant
Tfh	Zeb2	0.268021	1	Not Significant
Tfh	Emc3	0.267382	1	Not Significant
Tfh	Akap8l	0.267255	1	Not Significant
Tfh	Ubb	0.266974	0.262098	Not Significant
Tfh	Ssbp1	0.266707	1	Not Significant
Tfh	Rpl19	0.26635	1	Not Significant
Tfh	Rps19	0.266247	1	Not Significant
Tfh	Erlec1	0.266103	1	Not Significant
Tfh	Rab14	0.265801	1	Not Significant
Tfh	Neurl3	0.265	1	Not Significant
Tfh	Atp6v0e	0.264646	1	Not Significant
Tfh	Bax	0.264373	1	Not Significant
Tfh	Abt1	0.264277	1	Not Significant
Tfh	Bzw2	0.264065	1	Not Significant
Tfh	Mvb12a	0.263783	1	Not Significant
Tfh	Cd101	0.263576	1	Not Significant
Tfh	Clcn3	0.263012	1	Not Significant
Tfh	Abhd2	0.262803	1	Not Significant
Tfh	Btla	0.262401	1	Not Significant
Tfh	Gfm2	0.262306	1	Not Significant
Tfh	Atox1	0.262007	1	Not Significant
Tfh	Prdm2	0.261309	1	Not Significant
Tfh	Rps20	0.261277	1	Not Significant
Tfh	Plagl2	0.260922	1	Not Significant
Tfh	Khdrbs1	0.260658	1	Not Significant
Tfh	Ppfia1	0.260466	1	Not Significant
Tfh	Ocrl	0.26034	1	Not Significant
Tfh	Lax1	0.260249	1	Not Significant
Tfh	Tmbim6	0.259459	1	Not Significant
Tfh	Uqcr10	0.259295	1	Not Significant
Tfh	Ehd1	0.259026	1	Not Significant
Tfh	Kif3a	0.258919	1	Not Significant
Tfh	Gtf2a2	0.258522	1	Not Significant
Tfh	Rpl10	0.258205	1	Not Significant
Tfh	Cep57	0.257763	1	Not Significant
Tfh	Guk1	0.257243	1	Not Significant
Tfh	Slpi	0.25687	1	Not Significant
Tfh	Camsap2	0.256143	1	Not Significant
Tfh	Rnf213	0.255019	1	Not Significant
Tfh	Mvb12b	0.254417	1	Not Significant
Tfh	Selenoh	0.254199	1	Not Significant
Tfh	Atcay	0.254074	1	Not Significant
Tfh	Baz1a	0.253935	1	Not Significant
Tfh	Lrrc41	0.25374	1	Not Significant
Tfh	Ctnna1	0.25359	1	Not Significant
Tfh	Aip	0.253097	1	Not Significant
Tfh	S100a10	0.252407	1	Not Significant
Tfh	Tnfrsf13b	0.252391	1	Not Significant
Tfh	Atg16l2	0.252372	1	Not Significant
Tfh	Il31ra	0.252074	1	Not Significant
Tfh	Tmem50a	0.252012	1	Not Significant
Tfh	Scn8a	0.250503	1	Not Significant
Tfh	Naa20	0.250395	1	Not Significant
Tfh	Lgals3bp	0.250313	1	Not Significant
Tfh	Gsn	0.25024	1	Not Significant
Tfh	Snx6	0.250156	1	Not Significant
Tfh	Vdac2	0.24981	1	Not Significant
Tfh	Adprh	0.249471	1	Not Significant
Tfh	Iglon5	0.248607	1	Not Significant
Tfh	Tecr	0.248598	1	Not Significant
Tfh	Zfand5	0.248358	1	Not Significant
Tfh	Rbpms	0.248323	1	Not Significant
Tfh	Slc1a4	0.247892	1	Not Significant
Tfh	H2-D1	0.247721	1	Not Significant
Tfh	Gm29114	0.247672	1	Not Significant
Tfh	Rpl18	0.24743	1	Not Significant
Tfh	Ubxn4	0.247394	1	Not Significant
Tfh	Cmip	0.247239	1	Not Significant
Tfh	Rps25	0.247155	1	Not Significant
Tfh	Card6	0.246759	1	Not Significant
Tfh	Tnc	0.246561	1	Not Significant
Tfh	Ctsl	0.246455	1	Not Significant
Tfh	Rpl17	0.246265	1	Not Significant
Tfh	Sec14l1	0.246107	1	Not Significant
Tfh	Pnkd	0.24606	1	Not Significant
Tfh	Rps27a	0.245537	1	Not Significant
Tfh	Oaz1	0.245388	1	Not Significant
Tfh	Slc7a1	0.245387	1	Not Significant
Tfh	Rps12	0.244168	1	Not Significant
Tfh	Ctsa	0.244127	1	Not Significant
Tfh	Dnajc8	0.24371	1	Not Significant
Tfh	Tm9sf3	0.243684	1	Not Significant
Tfh	Ehd4	0.243591	1	Not Significant
Tfh	Csnk1a1	0.24356	1	Not Significant
Tfh	Rpl18a	0.243476	1	Not Significant
Tfh	Ubc	0.243342	1	Not Significant
Tfh	Rps16	0.243254	1	Not Significant
Tfh	Ddx46	0.242577	1	Not Significant
Tfh	Adipor2	0.242225	1	Not Significant
Tfh	Lamtor2	0.241864	1	Not Significant
Tfh	Anxa11	0.241319	1	Not Significant
Tfh	Ube2j1	0.240915	1	Not Significant
Tfh	Ciao2b	0.240692	1	Not Significant
Tfh	Lgmn	0.240679	1	Not Significant
Tfh	B630019A10Rik	0.240586	1	Not Significant
Tfh	Tmed9	0.240286	1	Not Significant
Tfh	Psmc1	0.239978	1	Not Significant
Tfh	Fam104a	0.239267	1	Not Significant
Tfh	2810001G20Rik	0.239169	1	Not Significant
Tfh	Tmem156	0.239084	1	Not Significant
Tfh	Arrdc1	0.239062	1	Not Significant
Tfh	Sbf2	0.238581	1	Not Significant
Tfh	Itgb3bp	0.238144	1	Not Significant
Tfh	Tsix	0.238138	1	Not Significant
Tfh	Commd3	0.238132	1	Not Significant
Tfh	Fry	0.237854	1	Not Significant
Tfh	Brd8	0.237713	1	Not Significant
Tfh	Rinl	0.2374	1	Not Significant
Tfh	Trbv15	0.237172	1	Not Significant
Tfh	D130009I18Rik	0.237097	1	Not Significant
Tfh	Cox4i1	0.236932	1	Not Significant
Tfh	Arfgef3	0.236323	1	Not Significant
Tfh	Gas5	0.236235	1	Not Significant
Tfh	Nudcd2	0.23612	1	Not Significant
Tfh	Junb	0.235522	1	Not Significant
Tfh	Ndufa1	0.235277	1	Not Significant
Tfh	Crem	0.235226	1	Not Significant
Tfh	Homer1	0.234893	1	Not Significant
Tfh	Coq10b	0.234298	1	Not Significant
Tfh	Ubr4	0.23351	1	Not Significant
Tfh	Cacna1a	0.233395	1	Not Significant
Tfh	S100a4	0.233295	1	Not Significant
Tfh	Syt11	0.232896	1	Not Significant
Tfh	Rhog	0.232601	1	Not Significant
Tfh	Dynlt3	0.232526	1	Not Significant
Tfh	Myef2	0.232415	1	Not Significant
Tfh	Praf2	0.23212	1	Not Significant
Tfh	Phgdh	0.2315	1	Not Significant
Tfh	Taf1	0.231467	1	Not Significant
Tfh	2700097O09Rik	0.230667	1	Not Significant
Tfh	Tada2a	0.230219	1	Not Significant
Tfh	Prkx	0.230072	1	Not Significant
Tfh	Mrps24	0.229746	1	Not Significant
Tfh	Epsti1	0.229335	1	Not Significant
Tfh	Gnb2	0.229222	1	Not Significant
Tfh	Atp6v0b	0.229189	1	Not Significant
Tfh	Fam76b	0.229077	1	Not Significant
Tfh	Trf	0.229074	1	Not Significant
Tfh	St8sia6	0.229073	1	Not Significant
Tfh	Sltm	0.228571	1	Not Significant
Tfh	Lyrm2	0.228211	1	Not Significant
Tfh	Pafah1b3	0.227515	1	Not Significant
Tfh	Cplane1	0.227237	1	Not Significant
Tfh	Zyx	0.227135	1	Not Significant
Tfh	Psat1	0.22707	1	Not Significant
Tfh	Trir	0.2268	1	Not Significant
Tfh	Tapbp	0.226617	1	Not Significant
Tfh	H2-T22	0.225875	1	Not Significant
Tfh	Pard6g	0.22552	1	Not Significant
Tfh	Cwc15	0.225406	1	Not Significant
Tfh	Dedd2	0.225228	1	Not Significant
Tfh	Actg2	0.225194	1	Not Significant
Tfh	H2afv	0.22495	1	Not Significant
Tfh	Cdc34	0.224837	1	Not Significant
Tfh	Tmbim1	0.224586	1	Not Significant
Tfh	Ighe	0.224489	1	Not Significant
Tfh	Polr2g	0.223897	1	Not Significant
Tfh	Akr1a1	0.223682	1	Not Significant
Tfh	Rpl27a	0.223618	1	Not Significant
Tfh	Cox6c	0.223381	1	Not Significant
Tfh	Slc11a2	0.222792	1	Not Significant
Tfh	Myh3	0.222757	1	Not Significant
Tfh	Sp3os	0.222691	1	Not Significant
Tfh	Lamtor4	0.222593	1	Not Significant
Tfh	Klhdc2	0.222489	1	Not Significant
Tfh	St3gal6	0.222213	1	Not Significant
Tfh	2310015A10Rik	0.222159	1	Not Significant
Tfh	Dbi	0.222096	1	Not Significant
Tfh	Ankrd55	0.221578	1	Not Significant
Tfh	Plk3	0.221431	1	Not Significant
Tfh	Ssu72	0.22082	1	Not Significant
Tfh	Mrpl34	0.220702	1	Not Significant
Tfh	Maf1	0.220395	1	Not Significant
Tfh	Ptgr2	0.220394	1	Not Significant
Tfh	Ell2	0.219735	1	Not Significant
Tfh	Ttyh3	0.219514	1	Not Significant
Tfh	Hormad2	0.219441	1	Not Significant
Tfh	Dhx36	0.218781	1	Not Significant
Tfh	Rpl37	0.218661	1	Not Significant
Tfh	Ddx60	0.218629	1	Not Significant
Tfh	Chdh	0.218498	1	Not Significant
Tfh	I730030J21Rik	0.218489	1	Not Significant
Tfh	Clic1	0.218315	1	Not Significant
Tfh	Ly96	0.218105	1	Not Significant
Tfh	0610010K14Rik	0.218069	1	Not Significant
Tfh	Ifngr2	0.218068	1	Not Significant
Tfh	Rab19	0.21784	1	Not Significant
Tfh	Por	0.217832	1	Not Significant
Tfh	Ifi27	0.217626	1	Not Significant
Tfh	Tmem173	0.217584	1	Not Significant
Tfh	Vat1l	0.216365	1	Not Significant
Tfh	Nebl	0.21588	1	Not Significant
Tfh	Tnks2	0.215818	1	Not Significant
Tfh	Ehbp1l1	0.215701	1	Not Significant
Tfh	Prelid1	0.215669	1	Not Significant
Tfh	Coro1a	0.21546	1	Not Significant
Tfh	Mrps16	0.215248	1	Not Significant
Tfh	Gpr45	0.215132	1	Not Significant
Tfh	Itgb7	0.214794	1	Not Significant
Tfh	Mirt1	0.214779	1	Not Significant
Tfh	Arhgap45	0.21473	1	Not Significant
Tfh	Dap3	0.214599	1	Not Significant
Tfh	Ak2	0.214597	1	Not Significant
Tfh	Prdx1	0.214523	1	Not Significant
Tfh	Nudt5	0.214444	1	Not Significant
Tfh	Sash3	0.214357	1	Not Significant
Tfh	Cops2	0.214267	1	Not Significant
Tfh	Tbc1d4	0.213821	1	Not Significant
Tfh	Msh2	0.213819	1	Not Significant
Tfh	Sil1	0.213695	1	Not Significant
Tfh	Chchd1	0.213686	1	Not Significant
Tfh	Esco1	0.213576	1	Not Significant
Tfh	Ap2s1	0.213454	1	Not Significant
Tfh	Hap1	0.213059	1	Not Significant
Tfh	Cwc22	0.213039	1	Not Significant
Tfh	Dexi	0.212639	1	Not Significant
Tfh	Eif3f	0.212453	1	Not Significant
Tfh	Vps72	0.211656	1	Not Significant
Tfh	Reep1	0.211572	1	Not Significant
Tfh	Rps24	0.211561	1	Not Significant
Tfh	Uqcr11	0.211499	1	Not Significant
Tfh	Grik5	0.211426	1	Not Significant
Tfh	Lamtor5	0.211424	1	Not Significant
Tfh	Cd48	0.21115	1	Not Significant
Tfh	Dnm1l	0.210914	1	Not Significant
Tfh	C1d	0.210892	1	Not Significant
Tfh	Ighg1	0.210823	1	Not Significant
Tfh	Itgb1	0.210816	1	Not Significant
Tfh	Rnf167	0.210464	1	Not Significant
Tfh	Cox14	0.210453	1	Not Significant
Tfh	Tesk2	0.210321	1	Not Significant
Tfh	Cd83	0.209964	1	Not Significant
Tfh	Tmem123	0.209923	1	Not Significant
Tfh	Smurf2	0.209741	1	Not Significant
Tfh	Kifap3	0.209454	1	Not Significant
Tfh	Arf5	0.209112	1	Not Significant
Tfh	Tfe3	0.208973	1	Not Significant
Tfh	Surf4	0.208969	1	Not Significant
Tfh	Map3k14	0.2089	1	Not Significant
Tfh	Fyttd1	0.208742	1	Not Significant
Tfh	Cebpzos	0.208585	1	Not Significant
Tfh	Cd82	0.208441	1	Not Significant
Tfh	Actg1	0.208429	1	Not Significant
Tfh	Cwc25	0.208214	1	Not Significant
Tfh	Dnajb14	0.207646	1	Not Significant
Tfh	Zfp1	0.207588	1	Not Significant
Tfh	Chchd2	0.207569	1	Not Significant
Tfh	Morn1	0.207484	1	Not Significant
Tfh	Rps23	0.207459	1	Not Significant
Tfh	Smim19	0.207034	1	Not Significant
Tfh	Ptpra	0.206771	1	Not Significant
Tfh	Cited2	0.206619	1	Not Significant
Tfh	Bcl2l15	0.206467	1	Not Significant
Tfh	Ldha	0.206428	1	Not Significant
Tfh	Rassf3	0.206236	1	Not Significant
Tfh	Nipa2	0.206072	1	Not Significant
Tfh	Psenen	0.205912	1	Not Significant
Tfh	Ppp3cc	0.205829	1	Not Significant
Tfh	Pou2af1	0.205747	1	Not Significant
Tfh	Ccr4	0.20566	1	Not Significant
Tfh	Fau	0.205422	1	Not Significant
Tfh	Eef1b2	0.205151	1	Not Significant
Tfh	Plin3	0.204816	1	Not Significant
Tfh	Nol7	0.204506	1	Not Significant
Tfh	Fam204a	0.204471	1	Not Significant
Tfh	Morf4l1	0.204351	1	Not Significant
Tfh	Churc1	0.204269	1	Not Significant
Tfh	Egr3	0.204251	1	Not Significant
Tfh	Pigx	0.204218	1	Not Significant
Tfh	Apol7e	0.203966	1	Not Significant
Tfh	Tbc1d17	0.203944	1	Not Significant
Tfh	Ube2e2	0.203696	1	Not Significant
Tfh	Sec61g	0.203522	1	Not Significant
Tfh	Tiprl	0.203277	1	Not Significant
Tfh	Tsc22d1	0.203215	1	Not Significant
Tfh	Tgoln1	0.202915	1	Not Significant
Tfh	Pik3cg	0.20286	1	Not Significant
Tfh	Sp6	0.202707	1	Not Significant
Tfh	Cst7	0.202274	1	Not Significant
Tfh	Shisa5	0.202031	1	Not Significant
Tfh	Tbce	0.201855	1	Not Significant
Tfh	BE692007	0.201677	1	Not Significant
Tfh	Tmem234	0.201663	1	Not Significant
Tfh	Map2k3	0.201546	1	Not Significant
Tfh	Pebp1	0.201195	1	Not Significant
Tfh	Srsf9	0.201026	1	Not Significant
Tfh	Lck	0.200833	1	Not Significant
Tfh	Golgb1	0.200791	1	Not Significant
Tfh	Rpl12	0.200638	1	Not Significant
Tfh	Rpl15	0.200281	1	Not Significant
Tfh	Tmem131	0.200131	1	Not Significant
Tfh	Rps9	0.200038	1	Not Significant
Tfh	Xaf1	0.199817	1	Not Significant
Tfh	Slc26a2	0.199727	1	Not Significant
Tfh	Lbh	0.199698	1	Not Significant
Tfh	Scn11a	0.19938	1	Not Significant
Tfh	Bst2	0.198992	1	Not Significant
Tfh	Herc6	0.198892	1	Not Significant
Tfh	Crot	0.198562	1	Not Significant
Tfh	Ddx50	0.198492	1	Not Significant
Tfh	F2rl1	0.198452	1	Not Significant
Tfh	Cep85	0.198326	1	Not Significant
Tfh	Araf	0.198054	1	Not Significant
Tfh	Ddx24	0.198003	1	Not Significant
Tfh	Ppcdc	0.197966	1	Not Significant
Tfh	B9d2	0.197604	1	Not Significant
Tfh	Hscb	0.197462	1	Not Significant
Tfh	Amn1	0.197357	1	Not Significant
Tfh	Pnpla2	0.197165	1	Not Significant
Tfh	Itgb8	0.197143	1	Not Significant
Tfh	E330020D12Rik	0.196929	1	Not Significant
Tfh	Rab8a	0.196834	1	Not Significant
Tfh	Ssr2	0.196726	1	Not Significant
Tfh	Marf1	0.196427	1	Not Significant
Tfh	Wasl	0.196375	1	Not Significant
Tfh	Ctss	0.196303	1	Not Significant
Tfh	Pigp	0.196116	1	Not Significant
Tfh	Prmt3	0.195481	1	Not Significant
Tfh	Fgf2	0.195307	1	Not Significant
Tfh	Sec24d	0.195204	1	Not Significant
Tfh	Ndufa4	0.194874	1	Not Significant
Tfh	Hcls1	0.19472	1	Not Significant
Tfh	Fam210a	0.194453	1	Not Significant
Tfh	Rap2c	0.194074	1	Not Significant
Tfh	Cox7b	0.193988	1	Not Significant
Tfh	Parp4	0.193728	1	Not Significant
Tfh	Snhg15	0.193127	1	Not Significant
Tfh	Rap1b	0.193063	1	Not Significant
Tfh	Meaf6	0.192967	1	Not Significant
Tfh	Derl1	0.192822	1	Not Significant
Tfh	Txndc17	0.192265	1	Not Significant
Tfh	Actb	0.192081	1	Not Significant
Tfh	Rps3	0.192016	1	Not Significant
Tfh	Zdhhc6	0.191873	1	Not Significant
Tfh	Pttg1	0.191813	1	Not Significant
Tfh	H2afj	0.191754	1	Not Significant
Tfh	Flrt2	0.191707	1	Not Significant
Tfh	Lrrcc1	0.191611	1	Not Significant
Tfh	Emp3	0.191587	1	Not Significant
Tfh	Chmp4b	0.191349	1	Not Significant
Tfh	Tmem256	0.191228	1	Not Significant
Tfh	Sp110	0.191217	1	Not Significant
Tfh	Tmem106b	0.191213	1	Not Significant
Tfh	Bloc1s2	0.19116	1	Not Significant
Tfh	Mtmr7	0.191121	1	Not Significant
Tfh	Sephs2	0.190981	1	Not Significant
Tfh	Zcchc8	0.190798	1	Not Significant
Tfh	Gstt2	0.190796	1	Not Significant
Tfh	Ccdc171	0.190714	1	Not Significant
Tfh	Polr2i	0.190526	1	Not Significant
Tfh	Ern1	0.19013	1	Not Significant
Tfh	F2r	0.189824	1	Not Significant
Tfh	Bclaf3	0.189749	1	Not Significant
Tfh	Hadhb	0.1895	1	Not Significant
Tfh	Ttbk1	0.189447	1	Not Significant
Tfh	Abcg1	0.189092	1	Not Significant
Tfh	Ube2j2	0.189053	1	Not Significant
Tfh	Ppp3r1	0.188559	1	Not Significant
Tfh	Srpk1	0.188175	1	Not Significant
Tfh	Tmem219	0.188092	1	Not Significant
Tfh	Ube2v1	0.188058	1	Not Significant
Tfh	Mapre2	0.188042	1	Not Significant
Tfh	Rpap2	0.187868	1	Not Significant
Tfh	BC005561	0.187712	1	Not Significant
Tfh	Ccz1	0.187469	1	Not Significant
Tfh	Aph1a	0.187148	1	Not Significant
Tfh	Phlda1	0.187081	1	Not Significant
Tfh	Gtf3c1	0.186987	1	Not Significant
Tfh	Rbm48	0.186199	1	Not Significant
Tfh	Rpl8	0.186178	1	Not Significant
Tfh	Fkbp1a	0.185956	1	Not Significant
Tfh	Fam92a	0.185932	1	Not Significant
Tfh	Hipk2	0.185838	1	Not Significant
Tfh	Ibtk	0.185537	1	Not Significant
Tfh	Ypel3	0.185453	1	Not Significant
Tfh	Itga7	0.185448	1	Not Significant
Tfh	Pnrc1	0.185384	1	Not Significant
Tfh	Cdc40	0.184798	1	Not Significant
Tfh	Slc50a1	0.184568	1	Not Significant
Tfh	Ercc5	0.184534	1	Not Significant
Tfh	Zfand6	0.184409	1	Not Significant
Tfh	Bag1	0.184359	1	Not Significant
Tfh	Gm9895	0.184276	1	Not Significant
Tfh	Sh3bgrl	0.184136	1	Not Significant
Tfh	Rpl28	0.184	1	Not Significant
Tfh	Plec	0.18397	1	Not Significant
Tfh	Ier3ip1	0.183808	1	Not Significant
Tfh	Wdr89	0.183747	1	Not Significant
Tfh	Zfas1	0.183705	1	Not Significant
Tfh	Hsd17b11	0.183634	1	Not Significant
Tfh	Dnajb11	0.183601	1	Not Significant
Tfh	Nt5c	0.183336	1	Not Significant
Tfh	Tpm1	0.183195	1	Not Significant
Tfh	Gc	0.183187	1	Not Significant
Tfh	Ramp3	0.183167	1	Not Significant
Tfh	St3gal2	0.182884	1	Not Significant
Tfh	Pfn1	0.182816	1	Not Significant
Tfh	Rpl13	0.182602	1	Not Significant
Tfh	Oasl2	0.182512	1	Not Significant
Tfh	Tpm3	0.182335	1	Not Significant
Tfh	Naga	0.18214	1	Not Significant
Tfh	Ggh	0.182018	1	Not Significant
Tfh	Pdzd11	0.181975	1	Not Significant
Tfh	Srebf1	0.18121	1	Not Significant
Tfh	Cul4b	0.181092	1	Not Significant
Tfh	Baz2a	0.180346	1	Not Significant
Tfh	AI413582	0.180111	1	Not Significant
Tfh	Irf2	0.179842	1	Not Significant
Tfh	Bsg	0.179518	1	Not Significant
Tfh	Map1b	0.179225	1	Not Significant
Tfh	Lig1	0.17891	1	Not Significant
Tfh	Ilk	0.1789	1	Not Significant
Tfh	Palld	0.178528	1	Not Significant
Tfh	Apol9b	0.178508	1	Not Significant
Tfh	Cmpk1	0.177888	1	Not Significant
Tfh	Mdh1	0.177779	1	Not Significant
Tfh	Csrnp1	0.177737	1	Not Significant
Tfh	Pcgf3	0.177685	1	Not Significant
Tfh	Alg5	0.177505	1	Not Significant
Tfh	Calm1	0.177128	1	Not Significant
Tfh	Nop10	0.176797	1	Not Significant
Tfh	Nabp2	0.176752	1	Not Significant
Tfh	Selenom	0.176635	1	Not Significant
Tfh	Rps6	0.176414	1	Not Significant
Tfh	Idh3b	0.176382	1	Not Significant
Tfh	Thoc6	0.176364	1	Not Significant
Tfh	Rabac1	0.176219	1	Not Significant
Tfh	Ndufa6	0.176098	1	Not Significant
Tfh	Ppig	0.176076	1	Not Significant
Tfh	Mrps33	0.175999	1	Not Significant
Tfh	Atraid	0.175997	1	Not Significant
Tfh	Trbc1	0.175902	1	Not Significant
Tfh	Srsf11	0.175895	1	Not Significant
Tfh	Mrpl32	0.175861	1	Not Significant
Tfh	Gpalpp1	0.175757	1	Not Significant
Tfh	Pdha1	0.175694	1	Not Significant
Tfh	Dgat1	0.175631	1	Not Significant
Tfh	Timm17b	0.175565	1	Not Significant
Tfh	Rnf44	0.175493	1	Not Significant
Tfh	Sun2	0.175364	1	Not Significant
Tfh	Uqcc3	0.175293	1	Not Significant
Tfh	Npnt	0.175132	1	Not Significant
Tfh	Syf2	0.175094	1	Not Significant
Tfh	Mrpl24	0.17509	1	Not Significant
Tfh	Tmsb10	0.174789	1	Not Significant
Tfh	Phf11b	0.174711	1	Not Significant
Tfh	Srsf5	0.174688	1	Not Significant
Tfh	Glrx5	0.174406	1	Not Significant
Tfh	Rpl29	0.1744	1	Not Significant
Tfh	Gpkow	0.173998	1	Not Significant
Tfh	Ogfr	0.173861	1	Not Significant
Tfh	Rtl8a	0.173723	1	Not Significant
Tfh	Apool	0.173596	1	Not Significant
Tfh	Smim4	0.173459	1	Not Significant
Tfh	4932438H23Rik	0.17342	1	Not Significant
Tfh	Mphosph6	0.173266	1	Not Significant
Tfh	Rrbp1	0.173182	1	Not Significant
Tfh	Ndufb10	0.173036	1	Not Significant
Tfh	Gopc	0.172876	1	Not Significant
Tfh	Atp5g2	0.172875	1	Not Significant
Tfh	Ostm1	0.172813	1	Not Significant
Tfh	Cnpy2	0.172802	1	Not Significant
Tfh	Bcap31	0.172774	1	Not Significant
Tfh	Oat	0.172451	1	Not Significant
Tfh	Rps21	0.172384	1	Not Significant
Tfh	Cox6b1	0.172327	1	Not Significant
Tfh	Rbm4b	0.172171	1	Not Significant
Tfh	Hmg20b	0.171853	1	Not Significant
Tfh	Rpl3	0.171793	1	Not Significant
Tfh	Sin3b	0.171595	1	Not Significant
Tfh	Rpain	0.171521	1	Not Significant
Tfh	Rtp4	0.171487	1	Not Significant
Tfh	Aurkaip1	0.171448	1	Not Significant
Tfh	Lmbr1l	0.171435	1	Not Significant
Tfh	Gm15494	0.171413	1	Not Significant
Tfh	Calm2	0.171363	1	Not Significant
Tfh	Ywhaz	0.171361	1	Not Significant
Tfh	Stard3nl	0.171264	1	Not Significant
Tfh	Uggt1	0.171162	1	Not Significant
Tfh	Mrpl57	0.171136	1	Not Significant
Tfh	Ptrh1	0.170988	1	Not Significant
Tfh	Rnasek	0.170973	1	Not Significant
Tfh	Zfp944	0.170897	1	Not Significant
Tfh	Ero1l	0.170857	1	Not Significant
Tfh	mt-Nd1	0.170717	1	Not Significant
Tfh	Ptpn18	0.170716	1	Not Significant
Tfh	Wbp1	0.170638	1	Not Significant
Tfh	Man2b1	0.170637	1	Not Significant
Tfh	Bcl6	0.170487	1	Not Significant
Tfh	Adipor1	0.170413	1	Not Significant
Tfh	Eif3k	0.170153	1	Not Significant
Tfh	1110032A03Rik	0.1701	1	Not Significant
Tfh	Mrpl10	0.169903	1	Not Significant
Tfh	Rpl32	0.169861	1	Not Significant
Tfh	Wdr83os	0.169815	1	Not Significant
Tfh	Slc30a5	0.169763	1	Not Significant
Tfh	Mrpl30	0.169502	1	Not Significant
Tfh	Errfi1	0.169482	1	Not Significant
Tfh	Usp10	0.169434	1	Not Significant
Tfh	Zfp414	0.169142	1	Not Significant
Tfh	Trappc6a	0.1691	1	Not Significant
Tfh	Sppl2a	0.168837	1	Not Significant
Tfh	Med8	0.168817	1	Not Significant
Tfh	Alox12	0.168798	1	Not Significant
Tfh	Mipol1	0.168533	1	Not Significant
Tfh	Vma21	0.168356	1	Not Significant
Tfh	Rmc1	0.168098	1	Not Significant
Tfh	Ppp1r7	0.168025	1	Not Significant
Tfh	Ccdc47	0.167983	1	Not Significant
Tfh	Nrp1	0.167902	1	Not Significant
Tfh	Rpn1	0.167782	1	Not Significant
Tfh	Bbc3	0.167585	1	Not Significant
Tfh	Cks2	0.167493	1	Not Significant
Tfh	Myo1g	0.167488	1	Not Significant
Tfh	Meis3	0.167347	1	Not Significant
Tfh	Atad5	0.167204	1	Not Significant
Tfh	Tnfsf13b	0.167153	1	Not Significant
Tfh	Ttc14	0.167029	1	Not Significant
Tfh	Zfp518a	0.166912	1	Not Significant
Tfh	Eif2s3y	0.166862	1	Not Significant
Tfh	Cela1	0.166738	1	Not Significant
Tfh	Mrpl14	0.16664	1	Not Significant
Tfh	Arhgap30	0.166468	1	Not Significant
Tfh	Cyth4	0.166443	1	Not Significant
Tfh	AB124611	0.166395	1	Not Significant
Tfh	Rpl36a	0.166362	1	Not Significant
Tfh	Stimate	0.166259	1	Not Significant
Tfh	Elof1	0.16575	1	Not Significant
Tfh	Vps29	0.165483	1	Not Significant
Tfh	Yipf4	0.165445	1	Not Significant
Tfh	Gpr35	0.165317	1	Not Significant
Tfh	Cd81	0.165294	1	Not Significant
Tfh	Lrch4	0.164924	1	Not Significant
Tfh	Ergic3	0.164876	1	Not Significant
Tfh	Cpd	0.164596	1	Not Significant
Tfh	Rps8	0.164565	1	Not Significant
Tfh	Gpr171	0.164518	1	Not Significant
Tfh	Bet1	0.164498	1	Not Significant
Tfh	Polb	0.164471	1	Not Significant
Tfh	Gapdh	0.164395	1	Not Significant
Tfh	Gpatch11	0.164259	1	Not Significant
Tfh	Tmem50b	0.163974	1	Not Significant
Tfh	Chp1	0.163915	1	Not Significant
Tfh	Rela	0.163856	1	Not Significant
Tfh	Flt3l	0.16378	1	Not Significant
Tfh	Atp5mpl	0.163379	1	Not Significant
Tfh	Setx	0.163299	1	Not Significant
Tfh	Cox7a2l	0.162972	1	Not Significant
Tfh	Kctd18	0.162808	1	Not Significant
Tfh	Lrrk1	0.162757	1	Not Significant
Tfh	Selenot	0.16271	1	Not Significant
Tfh	Dtd1	0.162673	1	Not Significant
Tfh	Tsc22d4	0.16256	1	Not Significant
Tfh	Cpne3	0.162432	1	Not Significant
Tfh	Rassf1	0.162419	1	Not Significant
Tfh	Prkar2a	0.162291	1	Not Significant
Tfh	Arid4a	0.1622	1	Not Significant
Tfh	Bhlhe40	0.162105	1	Not Significant
Tfh	Pja2	0.162029	1	Not Significant
Tfh	Map2k2	0.161926	1	Not Significant
Tfh	Dpm3	0.161857	1	Not Significant
Tfh	Zfp318	0.161839	1	Not Significant
Tfh	Tmpo	0.161732	1	Not Significant
Tfh	Slc22a15	0.161725	1	Not Significant
Tfh	Pot1b	0.16167	1	Not Significant
Tfh	Calm3	0.161532	1	Not Significant
Tfh	Ankrd54	0.161461	1	Not Significant
Tfh	Nsun7	0.161311	1	Not Significant
Tfh	H2-K1	0.161311	1	Not Significant
Tfh	Amz2	0.161206	1	Not Significant
Tfh	Rps26	0.160909	1	Not Significant
Tfh	Sdhaf4	0.160847	1	Not Significant
Tfh	Calr	0.160717	1	Not Significant
Tfh	Cdkn1a	0.160712	1	Not Significant
Tfh	Limd2	0.160621	1	Not Significant
Tfh	Slc43a2	0.16039	1	Not Significant
Tfh	Myo1d	0.160308	1	Not Significant
Tfh	Abhd6	0.160265	1	Not Significant
Tfh	Rbbp7	0.160126	1	Not Significant
Tfh	Arpc1b	0.159933	1	Not Significant
Tfh	Spg7	0.159883	1	Not Significant
Tfh	Rbbp4	0.15988	1	Not Significant
Tfh	Rps27l	0.159649	1	Not Significant
Tfh	Ppfibp2	0.159361	1	Not Significant
Tfh	AU020206	0.159291	1	Not Significant
Tfh	Ldah	0.159103	1	Not Significant
Tfh	Rpl27	0.159011	1	Not Significant
Tfh	Ccpg1	0.158882	1	Not Significant
Tfh	Rps11	0.158695	1	Not Significant
Tfh	Fdxr	0.158625	1	Not Significant
Tfh	Zfp287	0.158449	1	Not Significant
Tfh	Hmgn5	0.158419	1	Not Significant
Tfh	Hnrnpk	0.158368	1	Not Significant
Tfh	Fam135a	0.158257	1	Not Significant
Tfh	Tiam1	0.158177	1	Not Significant
Tfh	Iffo2	0.158169	1	Not Significant
Tfh	Prelid3b	0.157906	1	Not Significant
Tfh	Slc25a24	0.157698	1	Not Significant
Tfh	Top2b	0.15739	1	Not Significant
Tfh	Hdlbp	0.15738	1	Not Significant
Tfh	1110012L19Rik	0.157317	1	Not Significant
Tfh	Shtn1	0.15706	1	Not Significant
Tfh	Fubp3	0.157003	1	Not Significant
Tfh	Ivd	0.156922	1	Not Significant
Tfh	Prr13	0.156871	1	Not Significant
Tfh	Abcc3	0.156759	1	Not Significant
Tfh	Fam129a	0.156749	1	Not Significant
Tfh	Nol4l	0.156646	1	Not Significant
Tfh	Clip3	0.15656	1	Not Significant
Tfh	Chic2	0.156382	1	Not Significant
Tfh	Trmt1l	0.156355	1	Not Significant
Tfh	Phf1	0.156186	1	Not Significant
Tfh	Dab2ip	0.156184	1	Not Significant
Tfh	Rbms2	0.156085	1	Not Significant
Tfh	Ilvbl	0.156065	1	Not Significant
Tfh	Sf3b6	0.155966	1	Not Significant
Tfh	Ostc	0.155952	1	Not Significant
Tfh	Glis3	0.15586	1	Not Significant
Tfh	Tmem29	0.155665	1	Not Significant
Tfh	Fbxl12	0.155633	1	Not Significant
Tfh	Znrd1	0.155597	1	Not Significant
Tfh	Thap12	0.15552	1	Not Significant
Tfh	Maip1	0.155504	1	Not Significant
Tfh	AW011738	0.155498	1	Not Significant
Tfh	Zer1	0.155491	1	Not Significant
Tfh	BC031181	0.155451	1	Not Significant
Tfh	Gtf2h1	0.155435	1	Not Significant
Tfh	Urm1	0.155402	1	Not Significant
Tfh	Glod4	0.155352	1	Not Significant
Tfh	Fgl2	0.155322	1	Not Significant
Tfh	Reep3	0.155255	1	Not Significant
Tfh	Ndufa12	0.154718	1	Not Significant
Tfh	Syap1	0.154572	1	Not Significant
Tfh	Snx17	0.154519	1	Not Significant
Tfh	Calcoco1	0.154401	1	Not Significant
Tfh	Tmod3	0.154391	1	Not Significant
Tfh	Rnf10	0.154089	1	Not Significant
Tfh	Hypk	0.153999	1	Not Significant
Tfh	Sirt2	0.153932	1	Not Significant
Tfh	Actr10	0.153883	1	Not Significant
Tfh	Ube2b	0.153743	1	Not Significant
Tfh	Acsl3	0.153657	1	Not Significant
Tfh	Gramd1a	0.153556	1	Not Significant
Tfh	Tmem160	0.153541	1	Not Significant
Tfh	Pcmtd2	0.153357	1	Not Significant
Tfh	Ypel2	0.153224	1	Not Significant
Tfh	Psme2	0.153148	1	Not Significant
Tfh	Ebpl	0.153092	1	Not Significant
Tfh	Il1rl2	0.152973	1	Not Significant
Tfh	Eps8l1	0.152858	1	Not Significant
Tfh	Cklf	0.152703	1	Not Significant
Tfh	Atp5e	0.152596	1	Not Significant
Tfh	Ing4	0.152357	1	Not Significant
Tfh	Pmepa1	0.152264	1	Not Significant
Tfh	Hsdl1	0.152248	1	Not Significant
Tfh	Ifnar1	0.152094	1	Not Significant
Tfh	Clasp2	0.152068	1	Not Significant
Tfh	Pdcd1lg2	0.15205	1	Not Significant
Tfh	Fbn2	0.151986	1	Not Significant
Tfh	Pdcl3	0.151926	1	Not Significant
Tfh	Ik	0.151629	1	Not Significant
Tfh	Tmsb4x	0.151564	1	Not Significant
Tfh	Rfx5	0.151554	1	Not Significant
Tfh	Mzt1	0.151552	1	Not Significant
Tfh	Gnl3l	0.151363	1	Not Significant
Tfh	Stk19	0.151355	1	Not Significant
Tfh	Raf1	0.151255	1	Not Significant
Tfh	Snx11	0.150935	1	Not Significant
Tfh	Rtraf	0.150874	1	Not Significant
Tfh	Atp6v1c1	0.150707	1	Not Significant
Tfh	Cdc37l1	0.150532	1	Not Significant
Tfh	Anapc2	0.150517	1	Not Significant
Tfh	Polg	0.150495	1	Not Significant
Tfh	Fancl	0.150481	1	Not Significant
Tfh	Rpl13a	0.150421	1	Not Significant
Tfh	Ssna1	0.150298	1	Not Significant
Tfh	Rpl37a	0.15016	1	Not Significant
Tfh	Phlpp1	0.150107	1	Not Significant
Tfh	R3hcc1l	0.150098	1	Not Significant
Tfh	Szrd1	0.150008	1	Not Significant
Tfh	Jak3	0.149946	1	Not Significant
Tfh	Nfil3	0.149922	1	Not Significant
Tfh	Cpm	0.149814	1	Not Significant
Tfh	Eloa	0.149661	1	Not Significant
Tfh	Supt4a	0.149508	1	Not Significant
Tfh	Rpl41	0.149452	1	Not Significant
Tfh	Rpl11	0.149443	1	Not Significant
Tfh	Serf2	0.149436	1	Not Significant
Tfh	Tomm6	0.149233	1	Not Significant
Tfh	Vasp	0.149185	1	Not Significant
Tfh	Ddost	0.148889	1	Not Significant
Tfh	Arsb	0.148868	1	Not Significant
Tfh	Oaf	0.148814	1	Not Significant
Tfh	Akap12	0.148813	1	Not Significant
Tfh	Crlf2	0.148778	1	Not Significant
Tfh	Ndfip1	0.148687	1	Not Significant
Tfh	Papolg	0.148678	1	Not Significant
Tfh	Taf10	0.148506	1	Not Significant
Tfh	Etv3	0.148453	1	Not Significant
Tfh	Tspyl1	0.14841	1	Not Significant
Tfh	Dhx34	0.148349	1	Not Significant
Tfh	Ganc	0.148277	1	Not Significant
Tfh	Pck2	0.148251	1	Not Significant
Tfh	Gcc2	0.148194	1	Not Significant
Tfh	Mcub	0.147975	1	Not Significant
Tfh	Slc35e2	0.147936	1	Not Significant
Tfh	Ctse	0.147793	1	Not Significant
Tfh	Serhl	0.147714	1	Not Significant
Tfh	Ssbp4	0.147563	1	Not Significant
Tfh	Sertad3	0.147479	1	Not Significant
Tfh	Myl6	0.147477	1	Not Significant
Tfh	Psmb8	0.147477	1	Not Significant
Tfh	Rab4a	0.147149	1	Not Significant
Tfh	Fam120b	0.147051	1	Not Significant
Tfh	Acads	0.146828	1	Not Significant
Tfh	Btbd19	0.146718	1	Not Significant
Tfh	Ttc9c	0.146548	1	Not Significant
Tfh	Dpy30	0.146469	1	Not Significant
Tfh	Blvra	0.146397	1	Not Significant
Tfh	Rpl39	0.146374	1	Not Significant
Tfh	Crybg1	0.146278	1	Not Significant
Tfh	Lamp1	0.146267	1	Not Significant
Tfh	Rad50	0.146231	1	Not Significant
Tfh	Podnl1	0.146202	1	Not Significant
Tfh	Dcaf12	0.146202	1	Not Significant
Tfh	Lias	0.146175	1	Not Significant
Tfh	Ggta1	0.146081	1	Not Significant
Tfh	Ost4	0.146048	1	Not Significant
Tfh	Gm26759	0.146038	1	Not Significant
Tfh	Sympk	0.146034	1	Not Significant
Tfh	Kif23	0.145752	1	Not Significant
Tfh	Parp9	0.145691	1	Not Significant
Tfh	Tagln2	0.14541	1	Not Significant
Tfh	Ube2e3	0.145395	1	Not Significant
Tfh	Vim	0.145326	1	Not Significant
Tfh	Phc2	0.145271	1	Not Significant
Tfh	Ddb1	0.145189	1	Not Significant
Tfh	Fnta	0.1451	1	Not Significant
Tfh	Ubald2	0.144992	1	Not Significant
Tfh	Pdcd6ip	0.14468	1	Not Significant
Tfh	Magt1	0.144493	1	Not Significant
Tfh	Epb41l4aos	0.144429	1	Not Significant
Tfh	Btf3	0.144227	1	Not Significant
Tfh	Pafah1b1	0.144136	1	Not Significant
Tfh	Pop4	0.144019	1	Not Significant
Tfh	Cbx4	0.14396	1	Not Significant
Tfh	Dusp16	0.143952	1	Not Significant
Tfh	Myo1f	0.143893	1	Not Significant
Tfh	Cep290	0.143643	1	Not Significant
Tfh	Dph6	0.143572	1	Not Significant
Tfh	Trim35	0.143419	1	Not Significant
Tfh	Paxbp1	0.143338	1	Not Significant
Tfh	Cntrl	0.143043	1	Not Significant
Tfh	Gnai3	0.142625	1	Not Significant
Tfh	Sigirr	0.142535	1	Not Significant
Tfh	Rraga	0.142505	1	Not Significant
Tfh	Rgs1	0.142226	1	Not Significant
Tfh	Castor1	0.142084	1	Not Significant
Tfh	Gpn3	0.141728	1	Not Significant
Tfh	Tipin	0.141629	1	Not Significant
Tfh	Insig2	0.141614	1	Not Significant
Tfh	Virma	0.141599	1	Not Significant
Tfh	Usp2	0.141579	1	Not Significant
Tfh	Mtln	0.141343	1	Not Significant
Tfh	Casp8	0.141271	1	Not Significant
Tfh	Epb41l4a	0.141228	1	Not Significant
Tfh	Yipf3	0.141072	1	Not Significant
Tfh	Tmem265	0.141071	1	Not Significant
Tfh	Rasgrf1	0.141045	1	Not Significant
Tfh	Ssb	0.140993	1	Not Significant
Tfh	Sqstm1	0.14076	1	Not Significant
Tfh	Spin1	0.140284	1	Not Significant
Tfh	Ttpal	0.140229	1	Not Significant
Tfh	Ccdc59	0.140191	1	Not Significant
Tfh	Cxxc5	0.14014	1	Not Significant
Tfh	Hmces	0.140023	1	Not Significant
Tfh	Unc93b1	0.139752	1	Not Significant
Tfh	Cd8b1	0.139579	1	Not Significant
Tfh	Edrf1	0.139316	1	Not Significant
Tfh	1500004A13Rik	0.139299	1	Not Significant
Tfh	Ikzf4	0.139089	1	Not Significant
Tfh	Npdc1	0.138995	1	Not Significant
Tfh	Tspan31	0.138994	1	Not Significant
Tfh	Dph3	0.138994	1	Not Significant
Tfh	Pfdn5	0.138898	1	Not Significant
Tfh	Smc6	0.138794	1	Not Significant
Tfh	Nrbp1	0.138768	1	Not Significant
Tfh	Aifm1	0.138549	1	Not Significant
Tfh	Prkaa1	0.138469	1	Not Significant
Tfh	Popdc2	0.138435	1	Not Significant
Tfh	Cuta	0.13839	1	Not Significant
Tfh	Sept11	0.138168	1	Not Significant
Tfh	Spata1	0.138077	1	Not Significant
Tfh	Abhd16a	0.138002	1	Not Significant
Tfh	Cdkn1b	0.137972	1	Not Significant
Tfh	Zfp945	0.137914	1	Not Significant
Tfh	Rpl10a	0.137909	1	Not Significant
Tfh	Aftph	0.137809	1	Not Significant
Tfh	Pde4b	0.137788	1	Not Significant
Tfh	Trabd	0.137769	1	Not Significant
Tfh	Rpl14	0.137657	1	Not Significant
Tfh	Rpl5	0.137655	1	Not Significant
Tfh	Rps5	0.13741	1	Not Significant
Tfh	Smim10l1	0.137352	1	Not Significant
Tfh	Rps13	0.137303	1	Not Significant
Tfh	Pin4	0.13709	1	Not Significant
Tfh	Alg13	0.137075	1	Not Significant
Tfh	Zdhhc3	0.136996	1	Not Significant
Tfh	Fam199x	0.136901	1	Not Significant
Tfh	Zfp638	0.13679	1	Not Significant
Tfh	Zmym3	0.136764	1	Not Significant
Tfh	Glo1	0.136748	1	Not Significant
Tfh	Slc12a2	0.136634	1	Not Significant
Tfh	Trim28	0.136547	1	Not Significant
Tfh	Pdlim7	0.136491	1	Not Significant
Tfh	Bscl2	0.136488	1	Not Significant
Tfh	Arfip2	0.136475	1	Not Significant
Tfh	Hadh	0.136411	1	Not Significant
Tfh	6030458C11Rik	0.136375	1	Not Significant
Tfh	Igf2bp2	0.136122	1	Not Significant
Tfh	Hsdl2	0.136112	1	Not Significant
Tfh	Abcd3	0.13607	1	Not Significant
Tfh	Ppp2r1b	0.136037	1	Not Significant
Tfh	Prkra	0.13601	1	Not Significant
Tfh	Polr3b	0.1359	1	Not Significant
Tfh	Phf5a	0.135896	1	Not Significant
Tfh	Adam9	0.1358	1	Not Significant
Tfh	Sri	0.1358	1	Not Significant
Tfh	Arl14ep	0.135785	1	Not Significant
Tfh	1500011B03Rik	0.135647	1	Not Significant
Tfh	Dnajc4	0.135532	1	Not Significant
Tfh	Smarcb1	0.135508	1	Not Significant
Tfh	Lin54	0.135425	1	Not Significant
Tfh	Rnf149	0.135349	1	Not Significant
Tfh	Abhd8	0.135337	1	Not Significant
Tfh	Upp2	0.135329	1	Not Significant
Tfh	Pym1	0.135287	1	Not Significant
Tfh	Stambp	0.135215	1	Not Significant
Tfh	Ldlrad4	0.134851	1	Not Significant
Tfh	Mbtps2	0.134847	1	Not Significant
Tfh	Apobec3	0.134832	1	Not Significant
Tfh	Eif2b4	0.13483	1	Not Significant
Tfh	Magi3	0.134785	1	Not Significant
Tfh	Ufc1	0.134743	1	Not Significant
Tfh	Grn	0.134643	1	Not Significant
Tfh	Nup160	0.134621	1	Not Significant
Tfh	Ublcp1	0.134611	1	Not Significant
Tfh	Il2rg	0.13461	1	Not Significant
Tfh	Art2b	0.134521	1	Not Significant
Tfh	Cc2d1b	0.134477	1	Not Significant
Tfh	D630039A03Rik	0.134293	1	Not Significant
Tfh	Fibp	0.134073	1	Not Significant
Tfh	Brms1l	0.13402	1	Not Significant
Tfh	Hmgcr	0.133983	1	Not Significant
Tfh	Cep57l1	0.133933	1	Not Significant
Tfh	Sdf2l1	0.133884	1	Not Significant
Tfh	Pnrc2	0.133862	1	Not Significant
Tfh	Ifit1	0.133594	1	Not Significant
Tfh	Iqgap2	0.133536	1	Not Significant
Tfh	Plekha3	0.133507	1	Not Significant
Tfh	Cox5b	0.133388	1	Not Significant
Tfh	Romo1	0.133308	1	Not Significant
Tfh	Lrrc45	0.1333	1	Not Significant
Tfh	Dcun1d3	0.133295	1	Not Significant
Tfh	Twistnb	0.133273	1	Not Significant
Tfh	Rex1bd	0.133264	1	Not Significant
Tfh	Patl2	0.133232	1	Not Significant
Tfh	Zmat2	0.133185	1	Not Significant
Tfh	Ighg2b	0.133102	1	Not Significant
Tfh	Asah1	0.132956	1	Not Significant
Tfh	Scaf1	0.132404	1	Not Significant
Tfh	Pdia4	0.132404	1	Not Significant
Tfh	Atp6v0d1	0.132196	1	Not Significant
Tfh	1110065P20Rik	0.132167	1	Not Significant
Tfh	Trim12c	0.132132	1	Not Significant
Tfh	Gabarap	0.132107	1	Not Significant
Tfh	Mdp1	0.131923	1	Not Significant
Tfh	Cd37	0.131885	1	Not Significant
Tfh	E2f4	0.131863	1	Not Significant
Tfh	Psmb1	0.131764	1	Not Significant
Tfh	Cbr1	0.13176	1	Not Significant
Tfh	Sptbn1	0.131724	1	Not Significant
Tfh	Rgs16	0.131723	1	Not Significant
Tfh	Nmd3	0.131479	1	Not Significant
Tfh	Atp5j2	0.131433	1	Not Significant
Tfh	Erlin2	0.131309	1	Not Significant
Tfh	Prps2	0.131267	1	Not Significant
Tfh	Axl	0.131256	1	Not Significant
Tfh	Rpl23a	0.131176	1	Not Significant
Tfh	Arl6ip4	0.131126	1	Not Significant
Tfh	Sec61a1	0.130911	1	Not Significant
Tfh	Anxa3	0.130865	1	Not Significant
Tfh	Arhgap27os3	0.130751	1	Not Significant
Tfh	Ndufb5	0.130658	1	Not Significant
Tfh	Napa	0.130652	1	Not Significant
Tfh	Bri3bp	0.130572	1	Not Significant
Tfh	Psmg2	0.130551	1	Not Significant
Tfh	Pus10	0.130386	1	Not Significant
Tfh	Cntln	0.130308	1	Not Significant
Tfh	Scyl2	0.130198	1	Not Significant
Tfh	Acsl5	0.130139	1	Not Significant
Tfh	Ifrd1	0.130096	1	Not Significant
Tfh	Klhl20	0.130086	1	Not Significant
Tfh	Wbp2	0.13007	1	Not Significant
Tfh	Auh	0.130049	1	Not Significant
Tfh	Snapc3	0.130035	1	Not Significant
Tfh	Dgcr6	0.129993	1	Not Significant
Tfh	Pxk	0.129966	1	Not Significant
Tfh	Fchsd2	0.129935	1	Not Significant
Tfh	Flna	0.129901	1	Not Significant
Tfh	Arl6ip1	0.129807	1	Not Significant
Tfh	Ubxn2b	0.129709	1	Not Significant
Tfh	Dcun1d4	0.129653	1	Not Significant
Tfh	Tbrg1	0.129611	1	Not Significant
Tfh	Skiv2l	0.129605	1	Not Significant
Tfh	Klf7	0.129562	1	Not Significant
Tfh	Brd3	0.129554	1	Not Significant
Tfh	Tmem134	0.129528	1	Not Significant
Tfh	Chmp6	0.129363	1	Not Significant
Tfh	Atp6v1b2	0.129145	1	Not Significant
Tfh	Pfdn6	0.129113	1	Not Significant
Tfh	Gng5	0.129053	1	Not Significant
Tfh	Cenpa	0.129026	1	Not Significant
Tfh	Elovl1	0.128716	1	Not Significant
Tfh	Flii	0.128713	1	Not Significant
Tfh	Gm39556	0.128595	1	Not Significant
Tfh	Selenof	0.12857	1	Not Significant
Tfh	Mapk8ip3	0.128525	1	Not Significant
Tfh	Txnl4a	0.128302	1	Not Significant
Tfh	Yeats4	0.12818	1	Not Significant
Tfh	Ccdc28b	0.128088	1	Not Significant
Tfh	Stoml2	0.127999	1	Not Significant
Tfh	Wipf3	0.12786	1	Not Significant
Tfh	Adnp	0.12777	1	Not Significant
Tfh	Arhgap39	0.127758	1	Not Significant
Tfh	Emc10	0.127729	1	Not Significant
Tfh	Thap3	0.127686	1	Not Significant
Tfh	Rbm27	0.127657	1	Not Significant
Tfh	Fdft1	0.127551	1	Not Significant
Tfh	Siva1	0.12744	1	Not Significant
Tfh	Tmsb15b1	0.127436	1	Not Significant
Tfh	Cryzl1	0.127399	1	Not Significant
Tfh	Sirt7	0.127372	1	Not Significant
Tfh	Hcfc1	0.127312	1	Not Significant
Tfh	B2m	0.12715	1	Not Significant
Tfh	Tiparp	0.127066	1	Not Significant
Tfh	Gm43445	0.126975	1	Not Significant
Tfh	Irf9	0.126962	1	Not Significant
Tfh	Ppa2	0.126837	1	Not Significant
Tfh	Synrg	0.126836	1	Not Significant
Tfh	Abhd17a	0.126833	1	Not Significant
Tfh	Nipsnap2	0.126776	1	Not Significant
Tfh	Thoc3	0.126639	1	Not Significant
Tfh	Vps13a	0.126558	1	Not Significant
Tfh	Cgrrf1	0.126456	1	Not Significant
Tfh	Ctsc	0.126374	1	Not Significant
Tfh	Paip1	0.126301	1	Not Significant
Tfh	Asah2	0.126282	1	Not Significant
Tfh	Soat1	0.126185	1	Not Significant
Tfh	Mmgt2	0.126134	1	Not Significant
Tfh	Plpp5	0.126102	1	Not Significant
Tfh	Ipp	0.126053	1	Not Significant
Tfh	D430019H16Rik	0.126049	1	Not Significant
Tfh	Tnfrsf18	0.125904	1	Not Significant
Tfh	Ccng1	0.125887	1	Not Significant
Tfh	Tmem218	0.125824	1	Not Significant
Tfh	Ttc5	0.125806	1	Not Significant
Tfh	Rer1	0.125662	1	Not Significant
Tfh	Commd4	0.125624	1	Not Significant
Tfh	Txn1	0.125602	1	Not Significant
Tfh	Uba6	0.12553	1	Not Significant
Tfh	Rnf128	0.125446	1	Not Significant
Tfh	Wdfy4	0.125365	1	Not Significant
Tfh	Ndufb2	0.125325	1	Not Significant
Tfh	Kdm6a	0.125149	1	Not Significant
Tfh	Cnppd1	0.125087	1	Not Significant
Tfh	Trbv12-2	0.12504	1	Not Significant
Tfh	Mtss1	0.124979	1	Not Significant
Tfh	Man2c1os	0.124794	1	Not Significant
Tfh	Rpl22	0.124721	1	Not Significant
Tfh	Rab1a	0.124679	1	Not Significant
Tfh	Txnrd2	0.124607	1	Not Significant
Tfh	Pcgf6	0.124429	1	Not Significant
Tfh	Dnajc12	0.124385	1	Not Significant
Tfh	Recql	0.124202	1	Not Significant
Tfh	Ppil1	0.124036	1	Not Significant
Tfh	Tra2a	0.123926	1	Not Significant
Tfh	Vdac3	0.123926	1	Not Significant
Tfh	Ccnq	0.123906	1	Not Significant
Tfh	Cers2	0.123845	1	Not Significant
Tfh	Ndufb9	0.123796	1	Not Significant
Tfh	Cops7b	0.123709	1	Not Significant
Tfh	Pcsk7	0.123652	1	Not Significant
Tfh	Snx18	0.123607	1	Not Significant
Tfh	Snrnp25	0.123535	1	Not Significant
Tfh	Gm31763	0.123495	1	Not Significant
Tfh	Vwa5a	0.123296	1	Not Significant
Tfh	Rabggta	0.123086	1	Not Significant
Tfh	Tmco6	0.123032	1	Not Significant
Tfh	Taf9b	0.123011	1	Not Significant
Tfh	Klc3	0.122956	1	Not Significant
Tfh	Hcfc1r1	0.122886	1	Not Significant
Tfh	Dbndd2	0.122816	1	Not Significant
Tfh	Cox18	0.122691	1	Not Significant
Tfh	Pigs	0.122658	1	Not Significant
Tfh	Wdyhv1	0.122634	1	Not Significant
Tfh	Fmnl2	0.122487	1	Not Significant
Tfh	Tpgs1	0.122456	1	Not Significant
Tfh	Pfdn1	0.122447	1	Not Significant
Tfh	Wsb1	0.122427	1	Not Significant
Tfh	Acot13	0.122272	1	Not Significant
Tfh	Egln3	0.122208	1	Not Significant
Tfh	mt-Co2	0.122118	1	Not Significant
Tfh	Tshz3	0.122101	1	Not Significant
Tfh	Rfesd	0.122069	1	Not Significant
Tfh	Pex16	0.12188	1	Not Significant
Tfh	Ppp1r15a	0.121841	1	Not Significant
Tfh	Rack1	0.121817	1	Not Significant
Tfh	Nol6	0.121815	1	Not Significant
Tfh	Pgrmc2	0.121743	1	Not Significant
Tfh	Med22	0.121728	1	Not Significant
Tfh	Magohb	0.121583	1	Not Significant
Tfh	Fkbp3	0.121548	1	Not Significant
Tfh	Stk38	0.121395	1	Not Significant
Tfh	Zmiz2	0.121355	1	Not Significant
Tfh	Shkbp1	0.121142	1	Not Significant
Tfh	Uap1l1	0.120959	1	Not Significant
Tfh	Map3k8	0.120921	1	Not Significant
Tfh	Rpa1	0.120905	1	Not Significant
Tfh	mt-Atp6	0.120902	1	Not Significant
Tfh	Lsp1	0.120876	1	Not Significant
Tfh	Rps15	0.12086	1	Not Significant
Tfh	Dcaf11	0.120774	1	Not Significant
Tfh	Hipk3	0.120727	1	Not Significant
Tfh	Il13	0.120475	1	Not Significant
Tfh	Naxd	0.120414	1	Not Significant
Tfh	Slamf6	0.120354	1	Not Significant
Tfh	Afg3l1	0.12031	1	Not Significant
Tfh	Rufy2	0.120301	1	Not Significant
Tfh	Hyou1	0.12022	1	Not Significant
Tfh	Tmem186	0.120201	1	Not Significant
Tfh	Rffl	0.120134	1	Not Significant
Tfh	Oxld1	0.11998	1	Not Significant
Tfh	Tusc2	0.119943	1	Not Significant
Tfh	Higd2a	0.119858	1	Not Significant
Tfh	Ostf1	0.119741	1	Not Significant
Tfh	Slain2	0.119698	1	Not Significant
Tfh	Lpin1	0.119659	1	Not Significant
Tfh	Pstk	0.119644	1	Not Significant
Tfh	Slc25a11	0.119639	1	Not Significant
Tfh	Nedd8	0.119597	1	Not Significant
Tfh	Gabrr2	0.119573	1	Not Significant
Tfh	Zdhhc12	0.119565	1	Not Significant
Tfh	Mettl26	0.119524	1	Not Significant
Tfh	Slc25a19	0.119436	1	Not Significant
Tfh	Carmil2	0.119421	1	Not Significant
Tfh	Polr1c	0.119369	1	Not Significant
Tfh	Rnf181	0.119331	1	Not Significant
Tfh	S100pbp	0.119318	1	Not Significant
Tfh	Txndc12	0.119253	1	Not Significant
Tfh	Krt17	0.11904	1	Not Significant
Tfh	Zfyve16	0.118869	1	Not Significant
Tfh	Cmtr1	0.118794	1	Not Significant
Tfh	Cnn2	0.118727	1	Not Significant
Tfh	Bbip1	0.118679	1	Not Significant
Tfh	Gng10	0.118647	1	Not Significant
Tfh	Slc38a1	0.118556	1	Not Significant
Tfh	Stx12	0.118448	1	Not Significant
Tfh	Smchd1	0.118415	1	Not Significant
Tfh	Atp5l	0.118307	1	Not Significant
Tfh	Eva1b	0.118057	1	Not Significant
Tfh	Dusp14	0.118016	1	Not Significant
Tfh	Idnk	0.117968	1	Not Significant
Tfh	Dctn2	0.117923	1	Not Significant
Tfh	Card19	0.117862	1	Not Significant
Tfh	Slc25a32	0.11784	1	Not Significant
Tfh	Selenok	0.1177	1	Not Significant
Tfh	Stxbp2	0.117625	1	Not Significant
Tfh	Prdx5	0.117583	1	Not Significant
Tfh	Ndufaf3	0.117564	1	Not Significant
Tfh	Borcs5	0.117514	1	Not Significant
Tfh	Rp9	0.11746	1	Not Significant
Tfh	Vkorc1l1	0.117443	1	Not Significant
Tfh	Glb1	0.117396	1	Not Significant
Tfh	Sft2d2	0.117365	1	Not Significant
Tfh	Fermt3	0.117354	1	Not Significant
Tfh	3830406C13Rik	0.117291	1	Not Significant
Tfh	Aplp2	0.11722	1	Not Significant
Tfh	Zfp81	0.11718	1	Not Significant
Tfh	Cttn	0.117167	1	Not Significant
Tfh	Ppp2r1a	0.117156	1	Not Significant
Tfh	Ccdc122	0.116876	1	Not Significant
Tfh	Bad	0.116718	1	Not Significant
Tfh	Top3b	0.116653	1	Not Significant
Tfh	Tmem179b	0.116646	1	Not Significant
Tfh	Spg21	0.11659	1	Not Significant
Tfh	Armc1	0.11646	1	Not Significant
Tfh	Yipf5	0.11643	1	Not Significant
Tfh	Iffo1	0.116335	1	Not Significant
Tfh	Dcaf7	0.116216	1	Not Significant
Tfh	Paip2	0.116212	1	Not Significant
Tfh	Zc3h12a	0.116211	1	Not Significant
Tfh	Noc4l	0.116003	1	Not Significant
Tfh	Ube2q1	0.11596	1	Not Significant
Tfh	Ubxn1	0.115908	1	Not Significant
Tfh	Tmem230	0.115845	1	Not Significant
Tfh	Gabpb2	0.115828	1	Not Significant
Tfh	Ttyh1	0.115646	1	Not Significant
Tfh	Ctnnd1	0.115505	1	Not Significant
Tfh	Echdc1	0.115429	1	Not Significant
Tfh	Naa60	0.115243	1	Not Significant
Tfh	Pgghg	0.11523	1	Not Significant
Tfh	Plekhb2	0.115224	1	Not Significant
Tfh	Sipa1l2	0.115205	1	Not Significant
Tfh	Ate1	0.115179	1	Not Significant
Tfh	Eef1a1	0.115156	1	Not Significant
Tfh	Cyb5r3	0.115128	1	Not Significant
Tfh	Slfn1	0.115118	1	Not Significant
Tfh	Pdcd10	0.115113	1	Not Significant
Tfh	Lrrc40	0.114967	1	Not Significant
Tfh	Mtbp	0.114927	1	Not Significant
Tfh	Pyroxd1	0.114922	1	Not Significant
Tfh	Mr1	0.114864	1	Not Significant
Tfh	Pgls	0.114822	1	Not Significant
Tfh	Ube2n	0.114819	1	Not Significant
Tfh	Vapb	0.114807	1	Not Significant
Tfh	Micos13	0.114737	1	Not Significant
Tfh	Fam216a	0.114697	1	Not Significant
Tfh	Ddx11	0.114667	1	Not Significant
Tfh	Iscu	0.114616	1	Not Significant
Tfh	Pglyrp1	0.114578	1	Not Significant
Tfh	Fam155a	0.114542	1	Not Significant
Tfh	Rac1	0.114499	1	Not Significant
Tfh	Rasa3	0.114267	1	Not Significant
Tfh	Ufl1	0.114233	1	Not Significant
Tfh	Uevld	0.114108	1	Not Significant
Tfh	Pcsk1	0.114075	1	Not Significant
Tfh	Slc44a1	0.114027	1	Not Significant
Tfh	Ppp1r35	0.113998	1	Not Significant
Tfh	Zwint	0.113956	1	Not Significant
Tfh	Sfr1	0.113743	1	Not Significant
Tfh	Amer1	0.113706	1	Not Significant
Tfh	Crkl	0.113672	1	Not Significant
Tfh	Chrac1	0.113631	1	Not Significant
Tfh	Cnot9	0.113625	1	Not Significant
Tfh	2300009A05Rik	0.113607	1	Not Significant
Tfh	Dubr	0.113558	1	Not Significant
Tfh	Bcl7c	0.113455	1	Not Significant
Tfh	Cbx6	0.113337	1	Not Significant
Tfh	Rnf170	0.113325	1	Not Significant
Tfh	Fdx1	0.113133	1	Not Significant
Tfh	Zranb1	0.113018	1	Not Significant
Tfh	Gm19605	0.112903	1	Not Significant
Tfh	Prkrip1	0.112862	1	Not Significant
Tfh	5430405H02Rik	0.11286	1	Not Significant
Tfh	Cyren	0.112767	1	Not Significant
Tfh	Pfn2	0.11276	1	Not Significant
Tfh	Nudt16l1	0.112753	1	Not Significant
Tfh	Irf7	0.112729	1	Not Significant
Tfh	Psmb10	0.112706	1	Not Significant
Tfh	Dhrs7b	0.112534	1	Not Significant
Tfh	5830428M24Rik	0.112485	1	Not Significant
Tfh	Ankrd16	0.112359	1	Not Significant
Tfh	Naa10	0.112354	1	Not Significant
Tfh	Zmat3	0.112297	1	Not Significant
Tfh	Slc30a9	0.112183	1	Not Significant
Tfh	Mex3b	0.112073	1	Not Significant
Tfh	Bcl2a1a	0.111996	1	Not Significant
Tfh	Ctdsp1	0.111994	1	Not Significant
Tfh	Pmm2	0.111909	1	Not Significant
Tfh	Ten1	0.111872	1	Not Significant
Tfh	Bpnt1	0.111828	1	Not Significant
Tfh	Ddx58	0.111765	1	Not Significant
Tfh	Gpaa1	0.111745	1	Not Significant
Tfh	Tor1aip1	0.111696	1	Not Significant
Tfh	Ptpre	0.111564	1	Not Significant
Tfh	Gla	0.111562	1	Not Significant
Tfh	Mpc2	0.111541	1	Not Significant
Tfh	Map2	0.111471	1	Not Significant
Tfh	C1galt1c1	0.111433	1	Not Significant
Tfh	Pitpnm1	0.111388	1	Not Significant
Tfh	Ifitm2	0.111275	1	Not Significant
Tfh	Isg20	0.111246	1	Not Significant
Tfh	Sgcb	0.111235	1	Not Significant
Tfh	Dhodh	0.111139	1	Not Significant
Tfh	Tmem263	0.111048	1	Not Significant
Tfh	Racgap1	0.111002	1	Not Significant
Tfh	Mea1	0.110938	1	Not Significant
Tfh	Entr1	0.110771	1	Not Significant
Tfh	Prkcb	0.110728	1	Not Significant
Tfh	Psme2b	0.110716	1	Not Significant
Tfh	H3f3a	0.110645	1	Not Significant
Tfh	mt-Cytb	0.110638	1	Not Significant
Tfh	Shoc2	0.110601	1	Not Significant
Tfh	Tstd3	0.110563	1	Not Significant
Tfh	Serinc5	0.11056	1	Not Significant
Tfh	Dok6	0.110438	1	Not Significant
Tfh	Mtfr1l	0.110354	1	Not Significant
Tfh	Mid2	0.110317	1	Not Significant
Tfh	Ldhb	0.110293	1	Not Significant
Tfh	Rpl36	0.110112	1	Not Significant
Tfh	Neat1	0.110021	1	Not Significant
Tfh	Smim14	0.10958	1	Not Significant
Tfh	Parvg	0.109377	1	Not Significant
Tfh	Vegfb	0.109367	1	Not Significant
Tfh	Zc2hc1a	0.109345	1	Not Significant
Tfh	Nufip2	0.109303	1	Not Significant
Tfh	Mgrn1	0.109287	1	Not Significant
Tfh	Rps4x	0.109197	1	Not Significant
Tfh	Cdca7l	0.109145	1	Not Significant
Tfh	Rfxap	0.109056	1	Not Significant
Tfh	Atmin	0.108977	1	Not Significant
Tfh	Atcayos	0.108934	1	Not Significant
Tfh	Fst	0.108863	1	Not Significant
Tfh	Rarg	0.108828	1	Not Significant
Tfh	Caml	0.108575	1	Not Significant
Tfh	Neb	0.108525	1	Not Significant
Tfh	Ro60	0.10851	1	Not Significant
Tfh	Ncoa7	0.108452	1	Not Significant
Tfh	Tor1aip2	0.108447	1	Not Significant
Tfh	Mthfsl	0.108335	1	Not Significant
Tfh	Ppia	0.108318	1	Not Significant
Tfh	Efnb2	0.108302	1	Not Significant
Tfh	Ccne2	0.108292	1	Not Significant
Tfh	Zfp219	0.108221	1	Not Significant
Tfh	Kctd20	0.108195	1	Not Significant
Tfh	Flywch1	0.108116	1	Not Significant
Tfh	Rpl36al	0.108043	1	Not Significant
Tfh	Ndufv3	0.108	1	Not Significant
Tfh	Gm20139	0.107995	1	Not Significant
Tfh	Tap2	0.107846	1	Not Significant
Tfh	C87436	0.107714	1	Not Significant
Tfh	Rpl7	0.107646	1	Not Significant
Tfh	Ftl1-ps1	0.107505	1	Not Significant
Tfh	Pramef8	0.10735	1	Not Significant
Tfh	Rsad2	0.107005	1	Not Significant
Tfh	Lman2	0.106945	1	Not Significant
Tfh	Oard1	0.10686	1	Not Significant
Tfh	Sdcbp2	0.106802	1	Not Significant
Tfh	Rad23b	0.106797	1	Not Significant
Tfh	Synj1	0.10672	1	Not Significant
Tfh	Spcs3	0.106621	1	Not Significant
Tfh	Gm5914	0.10658	1	Not Significant
Tfh	Ccdc138	0.106545	1	Not Significant
Tfh	Chmp2b	0.106514	1	Not Significant
Tfh	Sf3b2	0.106418	1	Not Significant
Tfh	Mxd1	0.106409	1	Not Significant
Tfh	Clec2i	0.106199	1	Not Significant
Tfh	Ddx28	0.106151	1	Not Significant
Tfh	Bloc1s1	0.106074	1	Not Significant
Tfh	Clec2d	0.105888	1	Not Significant
Tfh	Jak1	0.105733	1	Not Significant
Tfh	Gprasp2	0.105671	1	Not Significant
Tfh	Taf7	0.10561	1	Not Significant
Tfh	Zfp444	0.105588	1	Not Significant
Tfh	Arhgap31	0.105582	1	Not Significant
Tfh	Itgb5	0.105579	1	Not Significant
Tfh	Tmem243	0.10545	1	Not Significant
Tfh	Dnlz	0.105374	1	Not Significant
Tfh	Srprb	0.105335	1	Not Significant
Tfh	Ncapd3	0.105329	1	Not Significant
Tfh	Cbx3	0.105308	1	Not Significant
Tfh	Il3ra	0.105149	1	Not Significant
Tfh	Rab9	0.105113	1	Not Significant
Tfh	Ndufs4	0.10511	1	Not Significant
Tfh	Atp2b4	0.105022	1	Not Significant
Tfh	Grina	0.104965	1	Not Significant
Tfh	Sap18	0.104942	1	Not Significant
Tfh	Ubap1	0.10491	1	Not Significant
Tfh	Entpd6	0.104819	1	Not Significant
Tfh	Phlpp2	0.104791	1	Not Significant
Tfh	Cox7a2	0.104699	1	Not Significant
Tfh	Gm15918	0.104695	1	Not Significant
Tfh	Smim20	0.104661	1	Not Significant
Tfh	Mrpl27	0.104651	1	Not Significant
Tfh	Psmd11	0.104646	1	Not Significant
Tfh	Skil	0.104632	1	Not Significant
Tfh	Lsm1	0.104622	1	Not Significant
Tfh	Mboat7	0.104503	1	Not Significant
Tfh	Il17rb	0.104483	1	Not Significant
Tfh	Polr2b	0.104451	1	Not Significant
Tfh	Arhgef12	0.104441	1	Not Significant
Tfh	Ccdc192	0.104419	1	Not Significant
Tfh	2610301B20Rik	0.104343	1	Not Significant
Tfh	Kat7	0.104164	1	Not Significant
Tfh	Rgs10	0.104142	1	Not Significant
Tfh	Ly6m	0.104112	1	Not Significant
Tfh	Sc5d	0.104064	1	Not Significant
Tfh	Rab3gap2	0.104061	1	Not Significant
Tfh	Padi4	0.103965	1	Not Significant
Tfh	Tmem208	0.103926	1	Not Significant
Tfh	Mrpl4	0.103924	1	Not Significant
Tfh	Nfxl1	0.103753	1	Not Significant
Tfh	Fam120c	0.10373	1	Not Significant
Tfh	Edf1	0.10369	1	Not Significant
Tfh	Usf1	0.103661	1	Not Significant
Tfh	Stk11	0.103577	1	Not Significant
Tfh	Akr1b10	0.103553	1	Not Significant
Tfh	Chic1	0.103366	1	Not Significant
Tfh	Hspb11	0.10336	1	Not Significant
Tfh	Usp42	0.103189	1	Not Significant
Tfh	A730081D07Rik	0.103183	1	Not Significant
Tfh	Tbc1d20	0.103152	1	Not Significant
Tfh	Atg5	0.10313	1	Not Significant
Tfh	Tmem237	0.103064	1	Not Significant
Tfh	Xkr6	0.103027	1	Not Significant
Tfh	Upf3b	0.102928	1	Not Significant
Tfh	Derl2	0.102875	1	Not Significant
Tfh	Cep63	0.102874	1	Not Significant
Tfh	Tmem241	0.102806	1	Not Significant
Tfh	Socs7	0.102705	1	Not Significant
Tfh	Commd10	0.102704	1	Not Significant
Tfh	Tax1bp3	0.102554	1	Not Significant
Tfh	Mettl22	0.102529	1	Not Significant
Tfh	Cfap298	0.102497	1	Not Significant
Tfh	Nr4a3	0.102308	1	Not Significant
Tfh	1700021F05Rik	0.102285	1	Not Significant
Tfh	Sde2	0.10209	1	Not Significant
Tfh	Brcc3	0.102038	1	Not Significant
Tfh	Ctsb	0.101995	1	Not Significant
Tfh	Hectd3	0.101942	1	Not Significant
Tfh	Galt	0.101852	1	Not Significant
Tfh	Sept1	0.101755	1	Not Significant
Tfh	Larp7	0.101753	1	Not Significant
Tfh	Slc39a3	0.10173	1	Not Significant
Tfh	Sh3glb1	0.101652	1	Not Significant
Tfh	Mapk1	0.101636	1	Not Significant
Tfh	C3	0.101632	1	Not Significant
Tfh	Cenpc1	0.101583	1	Not Significant
Tfh	Lsm6	0.1015	1	Not Significant
Tfh	Commd1	0.101489	1	Not Significant
Tfh	Mitd1	0.101388	1	Not Significant
Tfh	Tmem59	0.101377	1	Not Significant
Tfh	Pick1	0.101336	1	Not Significant
Tfh	Slc20a2	0.101284	1	Not Significant
Tfh	Icam1	0.101268	1	Not Significant
Tfh	Klhl36	0.101255	1	Not Significant
Tfh	Ormdl1	0.101165	1	Not Significant
Tfh	Dhx38	0.101142	1	Not Significant
Tfh	Atg12	0.101111	1	Not Significant
Tfh	Dram1	0.100987	1	Not Significant
Tfh	Sh3glb2	0.100983	1	Not Significant
Tfh	Mrgbp	0.100962	1	Not Significant
Tfh	Sap30l	0.100917	1	Not Significant
Tfh	Etfb	0.100892	1	Not Significant
Tfh	Prune1	0.100867	1	Not Significant
Tfh	Fbxo31	0.100837	1	Not Significant
Tfh	Rtf1	0.100678	1	Not Significant
Tfh	Dtl	0.100652	1	Not Significant
Tfh	Fam118a	0.100621	1	Not Significant
Tfh	Esd	0.100607	1	Not Significant
Tfh	Mpdu1	0.100497	1	Not Significant
Tfh	Steap3	0.100468	1	Not Significant
Tfh	Cox7c	0.100452	1	Not Significant
Tfh	Pomgnt1	0.100381	1	Not Significant
Tfh	Ptch1	0.100312	1	Not Significant
Tfh	Cnp	0.100251	1	Not Significant
Tfh	Ablim2	0.100197	1	Not Significant
Tfh	Psmb7	0.100181	1	Not Significant
Tfh	Capg	0.10015	1	Not Significant
Tfh	Zfp821	0.100036	1	Not Significant
Tfh	Mmut	0.0999984	1	Not Significant
Tfh	Sept10	0.0999974	1	Not Significant
Tfh	Cul2	0.0999888	1	Not Significant
Tfh	Uba2	0.0999797	1	Not Significant
Tfh	Ddx42	0.0999789	1	Not Significant
Tfh	Reep4	0.0999453	1	Not Significant
Tfh	Cog2	0.0997899	1	Not Significant
Tfh	Cd8a	0.099676	1	Not Significant
Tfh	Tmem216	0.0996047	1	Not Significant
Tfh	Iglc2	0.0995227	1	Not Significant
Tfh	Arap2	0.0994544	1	Not Significant
Tfh	Rcl1	0.0994453	1	Not Significant
Tfh	Zfp729b	0.0993833	1	Not Significant
Tfh	Map3k10	0.0993234	1	Not Significant
Tfh	Emc8	0.0993202	1	Not Significant
Tfh	Ap3d1	0.0992706	1	Not Significant
Tfh	Atp10b	0.0992451	1	Not Significant
Tfh	Daglb	0.0992282	1	Not Significant
Tfh	Anp32a	0.0991868	1	Not Significant
Tfh	Tcf25	0.0991386	1	Not Significant
Tfh	Igha	0.0990147	1	Not Significant
Tfh	Ndufa13	0.098983	1	Not Significant
Tfh	Cfap97	0.0989638	1	Not Significant
Tfh	Eny2	0.0988705	1	Not Significant
Tfh	Rab18	0.0988449	1	Not Significant
Tfh	Ip6k2	0.0988045	1	Not Significant
Tfh	Kansl2	0.0987446	1	Not Significant
Tfh	Reep5	0.0987262	1	Not Significant
Tfh	Eaf2	0.0986643	1	Not Significant
Tfh	Trnt1	0.0986078	1	Not Significant
Tfh	Smad5	0.0985833	1	Not Significant
Tfh	Tubb2a	0.0985637	1	Not Significant
Tfh	Yipf2	0.0985153	1	Not Significant
Tfh	Fscn1	0.0985096	1	Not Significant
Tfh	Aco1	0.0984575	1	Not Significant
Tfh	Hif1an	0.0984066	1	Not Significant
Tfh	Ubxn11	0.0983934	1	Not Significant
Tfh	Diaph1	0.0983874	1	Not Significant
Tfh	Dbt	0.0983472	1	Not Significant
Tfh	Snf8	0.0982898	1	Not Significant
Tfh	Rpsa	0.0982085	1	Not Significant
Tfh	Resf1	0.0981314	1	Not Significant
Tfh	Tspan6	0.0981135	1	Not Significant
Tfh	Lsm14b	0.098106	1	Not Significant
Tfh	Elavl1	0.0980991	1	Not Significant
Tfh	Qsox1	0.0980862	1	Not Significant
Tfh	Gm15417	0.0980794	1	Not Significant
Tfh	Pskh1	0.0980339	1	Not Significant
Tfh	Slc38a10	0.0980294	1	Not Significant
Tfh	Klhl9	0.0979176	1	Not Significant
Tfh	Acbd6	0.0978576	1	Not Significant
Tfh	Ppm1g	0.0977394	1	Not Significant
Tfh	Bex3	0.0976813	1	Not Significant
Tfh	Extl3	0.0976444	1	Not Significant
Tfh	Brd7	0.0975172	1	Not Significant
Tfh	Lpar6	0.0975039	1	Not Significant
Tfh	Idh3g	0.0973911	1	Not Significant
Tfh	Fam149b	0.0973643	1	Not Significant
Tfh	Rpl9	0.097321	1	Not Significant
Tfh	Atxn2l	0.0973059	1	Not Significant
Tfh	Wrn	0.0971	1	Not Significant
Tfh	Timm8b	0.0970861	1	Not Significant
Tfh	Ttc37	0.0970396	1	Not Significant
Tfh	Ccdc61	0.0970331	1	Not Significant
Tfh	Habp4	0.0969701	1	Not Significant
Tfh	Bag4	0.0969472	1	Not Significant
Tfh	Evi5	0.0968726	1	Not Significant
Tfh	Mrps26	0.0968589	1	Not Significant
Tfh	Cyp51	0.0968461	1	Not Significant
Tfh	Morf4l2	0.0968373	1	Not Significant
Tfh	Zscan26	0.0968263	1	Not Significant
Tfh	D030047H15Rik	0.0968108	1	Not Significant
Tfh	Polr2e	0.0967453	1	Not Significant
Tfh	Klc2	0.0967174	1	Not Significant
Tfh	Usp36	0.0966431	1	Not Significant
Tfh	Atp2a3	0.0965712	1	Not Significant
Tfh	Ankrd40	0.0964519	1	Not Significant
Tfh	Nqo2	0.0964344	1	Not Significant
Tfh	Ccdc107	0.096377	1	Not Significant
Tfh	Slfn9	0.0962613	1	Not Significant
Tfh	Slc25a20	0.0961592	1	Not Significant
Tfh	Mndal	0.0960282	1	Not Significant
Tfh	4930430F08Rik	0.0960024	1	Not Significant
Tfh	Gosr2	0.0959736	1	Not Significant
Tfh	P3h2	0.0959587	1	Not Significant
Tfh	Gm20559	0.095955	1	Not Significant
Tfh	Rprd1b	0.0958992	1	Not Significant
Tfh	Gm28501	0.0958719	1	Not Significant
Tfh	Gas2	0.0958647	1	Not Significant
Tfh	Atp1a3	0.0957839	1	Not Significant
Tfh	Fuom	0.0957717	1	Not Significant
Tfh	Atp2a2	0.0957675	1	Not Significant
Tfh	Ifi209	0.0957284	1	Not Significant
Tfh	Atp6v1g1	0.0957172	1	Not Significant
Tfh	Mettl23	0.0956982	1	Not Significant
Tfh	H2-Aa	0.0956834	1	Not Significant
Tfh	Sik1	0.0953693	1	Not Significant
Tfh	B3gnt5	0.095351	1	Not Significant
Tfh	Flywch2	0.0953429	1	Not Significant
Tfh	Aup1	0.095283	1	Not Significant
Tfh	A430093F15Rik	0.0952828	1	Not Significant
Tfh	Sdhc	0.0950586	1	Not Significant
Tfh	Pex13	0.0949575	1	Not Significant
Tfh	Thap1	0.094943	1	Not Significant
Tfh	Slc39a14	0.0948906	1	Not Significant
Tfh	Kmt5b	0.0948843	1	Not Significant
Tfh	Dcaf8	0.0948685	1	Not Significant
Tfh	Pex3	0.0948607	1	Not Significant
Tfh	Flvcr1	0.0948087	1	Not Significant
Tfh	Ptpn4	0.0947997	1	Not Significant
Tfh	Ndufa11	0.0947646	1	Not Significant
Tfh	Tm2d3	0.094724	1	Not Significant
Tfh	Tmod1	0.094701	1	Not Significant
Tfh	Rab35	0.0946789	1	Not Significant
Tfh	Hnrnpdl	0.0946538	1	Not Significant
Tfh	Pcolce2	0.09458	1	Not Significant
Tfh	Orai2	0.0945635	1	Not Significant
Tfh	2310010J17Rik	0.0945336	1	Not Significant
Tfh	Zbtb45	0.0945251	1	Not Significant
Tfh	Pofut2	0.0944678	1	Not Significant
Tfh	Snx15	0.0944	1	Not Significant
Tfh	Arhgap4	0.0943808	1	Not Significant
Tfh	H2-DMb2	0.094374	1	Not Significant
Tfh	Slbp	0.0943106	1	Not Significant
Tfh	Rpl38	0.0942955	1	Not Significant
Tfh	Sypl	0.0942859	1	Not Significant
Tfh	Rad17	0.0942818	1	Not Significant
Tfh	Accs	0.0942566	1	Not Significant
Tfh	Acot11	0.094208	1	Not Significant
Tfh	Oaz2	0.0942056	1	Not Significant
Tfh	Mlf1	0.0941211	1	Not Significant
Tfh	Orai3	0.0940606	1	Not Significant
Tfh	Asrgl1	0.0939777	1	Not Significant
Tfh	Ctr9	0.0939763	1	Not Significant
Tfh	Ftl1	0.0939698	1	Not Significant
Tfh	Kdm5c	0.0939137	1	Not Significant
Tfh	Nol12	0.0939015	1	Not Significant
Tfh	Gm19585	0.0938667	1	Not Significant
Tfh	Ppp2r2d	0.0938246	1	Not Significant
Tfh	Ppp1r18	0.0937847	1	Not Significant
Tfh	1700016P03Rik	0.0935953	1	Not Significant
Tfh	2310009A05Rik	0.0935086	1	Not Significant
Tfh	Gyg	0.0934702	1	Not Significant
Tfh	Snap29	0.0934046	1	Not Significant
Tfh	Ifi208	0.0934015	1	Not Significant
Tfh	Tulp4	0.0933593	1	Not Significant
Tfh	Gnpda2	0.0933528	1	Not Significant
Tfh	1700123O20Rik	0.0933423	1	Not Significant
Tfh	Ikzf5	0.0933407	1	Not Significant
Tfh	Thsd7a	0.0933352	1	Not Significant
Tfh	Atp13a1	0.0933254	1	Not Significant
Tfh	Tram1	0.0932899	1	Not Significant
Tfh	Gm11707	0.0932684	1	Not Significant
Tfh	Ubr7	0.0932473	1	Not Significant
Tfh	Trim14	0.0932253	1	Not Significant
Tfh	Ric8a	0.0932072	1	Not Significant
Tfh	Sdhb	0.0931856	1	Not Significant
Tfh	Tbc1d30	0.0931664	1	Not Significant
Tfh	Mcrip1	0.093166	1	Not Significant
Tfh	Gfpt1	0.0931597	1	Not Significant
Tfh	Cltc	0.0930751	1	Not Significant
Tfh	Ube3b	0.0929883	1	Not Significant
Tfh	Anxa5	0.0928944	1	Not Significant
Tfh	Hps4	0.0927169	1	Not Significant
Tfh	Cd109	0.0926904	1	Not Significant
Tfh	Chmp5	0.0925241	1	Not Significant
Tfh	Grcc10	0.0925105	1	Not Significant
Tfh	Ccnh	0.0924515	1	Not Significant
Tfh	AI504432	0.0923481	1	Not Significant
Tfh	Phlda3	0.0922859	1	Not Significant
Tfh	Myg1	0.0922852	1	Not Significant
Tfh	Garem1	0.0922466	1	Not Significant
Tfh	Mrpl28	0.0921234	1	Not Significant
Tfh	Shc1	0.0921168	1	Not Significant
Tfh	Pafah1b2	0.0921038	1	Not Significant
Tfh	Gcnt1	0.0920956	1	Not Significant
Tfh	Tmx3	0.091951	1	Not Significant
Tfh	P2ry14	0.0919505	1	Not Significant
Tfh	Nsmf	0.0919412	1	Not Significant
Tfh	Toe1	0.0917916	1	Not Significant
Tfh	Ikbip	0.0917749	1	Not Significant
Tfh	Zfp959	0.0917299	1	Not Significant
Tfh	Mrpl41	0.0917185	1	Not Significant
Tfh	Zfp410	0.0916755	1	Not Significant
Tfh	Mgat4b	0.0916058	1	Not Significant
Tfh	Cdkn2c	0.0915796	1	Not Significant
Tfh	Smarcd1	0.0915616	1	Not Significant
Tfh	Mir22hg	0.0915608	1	Not Significant
Tfh	Scpep1	0.0915603	1	Not Significant
Tfh	Vmp1	0.0915079	1	Not Significant
Tfh	Rcan1	0.0914467	1	Not Significant
Tfh	Tia1	0.0913453	1	Not Significant
Tfh	Nln	0.0913319	1	Not Significant
Tfh	Pygo2	0.0912326	1	Not Significant
Tfh	Hspa2	0.0912307	1	Not Significant
Tfh	Cox19	0.0911483	1	Not Significant
Tfh	Clcc1	0.0910451	1	Not Significant
Tfh	Emd	0.0909886	1	Not Significant
Tfh	Lrrc42	0.0909871	1	Not Significant
Tfh	Npc2	0.0909828	1	Not Significant
Tfh	Stc2	0.0907347	1	Not Significant
Tfh	Pitrm1	0.0907288	1	Not Significant
Tfh	Sdf4	0.0907213	1	Not Significant
Tfh	Mysm1	0.0907102	1	Not Significant
Tfh	Mrpl18	0.0906816	1	Not Significant
Tfh	Slc16a10	0.0906364	1	Not Significant
Tfh	Gtf2a1	0.0906307	1	Not Significant
Tfh	Alg6	0.0905709	1	Not Significant
Tfh	Cfdp1	0.0905014	1	Not Significant
Tfh	Ppcs	0.0904818	1	Not Significant
Tfh	Pold4	0.0904772	1	Not Significant
Tfh	Actr5	0.0904619	1	Not Significant
Tfh	Tor1b	0.0904416	1	Not Significant
Tfh	Ncbp3	0.0904352	1	Not Significant
Tfh	Pdlim2	0.0904107	1	Not Significant
Tfh	Csde1	0.0903723	1	Not Significant
Tfh	Atp5f1	0.0903694	1	Not Significant
Tfh	Zc3h7a	0.0903274	1	Not Significant
Tfh	4930523C07Rik	0.0902805	1	Not Significant
Tfh	Rogdi	0.0901969	1	Not Significant
Tfh	Crybg2	0.0901385	1	Not Significant
Tfh	Tfam	0.090121	1	Not Significant
Tfh	Xab2	0.090067	1	Not Significant
Tfh	Tnks1bp1	0.0899549	1	Not Significant
Tfh	Lin7c	0.0899309	1	Not Significant
Tfh	Abracl	0.089895	1	Not Significant
Tfh	Zfp74	0.0898642	1	Not Significant
Tfh	Limk2	0.0898599	1	Not Significant
Tfh	0610010F05Rik	0.0897943	1	Not Significant
Tfh	Frg1	0.0897889	1	Not Significant
Tfh	Tmem109	0.0897086	1	Not Significant
Tfh	Atg101	0.0896147	1	Not Significant
Tfh	Slc36a3os	0.089536	1	Not Significant
Tfh	Dhrs11	0.089347	1	Not Significant
Tfh	Ube2a	0.0892444	1	Not Significant
Tfh	Xylt2	0.0892333	1	Not Significant
Tfh	Cript	0.0890637	1	Not Significant
Tfh	Rcbtb2	0.0889949	1	Not Significant
Tfh	Vti1b	0.0889413	1	Not Significant
Tfh	Fundc1	0.0888934	1	Not Significant
Tfh	Smpd1	0.0888776	1	Not Significant
Tfh	Cysltr2	0.0887926	1	Not Significant
Tfh	Pde1c	0.0887916	1	Not Significant
Tfh	Zfp260	0.0887842	1	Not Significant
Tfh	Ccdc85b	0.0887667	1	Not Significant
Tfh	Ubr1	0.088641	1	Not Significant
Tfh	Polr3k	0.0886277	1	Not Significant
Tfh	Ifnar2	0.0885892	1	Not Significant
Tfh	Ppm1d	0.0885771	1	Not Significant
Tfh	Trafd1	0.0885622	1	Not Significant
Tfh	Pak1ip1	0.0885284	1	Not Significant
Tfh	Ciao2a	0.0885026	1	Not Significant
Tfh	Pank1	0.0884899	1	Not Significant
Tfh	Kctd9	0.0884824	1	Not Significant
Tfh	Rpl22l1	0.0884809	1	Not Significant
Tfh	Zfp983	0.0884718	1	Not Significant
Tfh	Zc3h14	0.0884273	1	Not Significant
Tfh	Xlr4b	0.0884006	1	Not Significant
Tfh	Ptgfrn	0.0883795	1	Not Significant
Tfh	Igsf8	0.0883227	1	Not Significant
Tfh	Galnt1	0.0882706	1	Not Significant
Tfh	Fnbp1	0.0881573	1	Not Significant
Tfh	Snx32	0.0881335	1	Not Significant
Tfh	Zbtb1	0.08813	1	Not Significant
Tfh	Ap5s1	0.0881196	1	Not Significant
Tfh	Gcdh	0.0880848	1	Not Significant
Tfh	Epb41	0.0880408	1	Not Significant
Tfh	Clasrp	0.0879962	1	Not Significant
Tfh	Mfge8	0.0879174	1	Not Significant
Tfh	Fastk	0.0879024	1	Not Significant
Tfh	Rnf7	0.0878918	1	Not Significant
Tfh	Rapsn	0.0878225	1	Not Significant
Tfh	Ttll1	0.0878039	1	Not Significant
Tfh	Gtpbp2	0.0876386	1	Not Significant
Tfh	1810058I24Rik	0.08748	1	Not Significant
Tfh	Sgsh	0.0874639	1	Not Significant
Tfh	Pla2g6	0.0874623	1	Not Significant
Tfh	Setd6	0.087388	1	Not Significant
Tfh	Kin	0.0873655	1	Not Significant
Tfh	Rhoq	0.0873445	1	Not Significant
Tfh	Specc1l	0.087343	1	Not Significant
Tfh	Mepce	0.0873193	1	Not Significant
Tfh	Ywhah	0.087299	1	Not Significant
Tfh	Dcps	0.0872987	1	Not Significant
Tfh	Gm14325	0.0872406	1	Not Significant
Tfh	Gna12	0.0871974	1	Not Significant
Tfh	Mesd	0.0871131	1	Not Significant
Tfh	Cd9	0.0871043	1	Not Significant
Tfh	Cyb561a3	0.0870985	1	Not Significant
Tfh	Mettl14	0.0870656	1	Not Significant
Tfh	Eif1	0.087028	1	Not Significant
Tfh	Uqcrfs1	0.086983	1	Not Significant
Tfh	Crtap	0.0869738	1	Not Significant
Tfh	Cep152	0.0869548	1	Not Significant
Tfh	Hnrnpa3	0.0869419	1	Not Significant
Tfh	Eci2	0.0869182	1	Not Significant
Tfh	Tspyl2	0.0868828	1	Not Significant
Tfh	Jchain	0.0868426	1	Not Significant
Tfh	Srp19	0.0868383	1	Not Significant
Tfh	Gtf3c6	0.0867739	1	Not Significant
Tfh	Sept8	0.0867525	1	Not Significant
Tfh	Thrap3	0.0867065	1	Not Significant
[truncated: 15,137 more rows]
