# Supplementary material for: eIF3e-mediated translational checkpoint maintains immune tolerance and prevents lymphoid malignancy
Source: J Exp Med. 2026 Jun 3;223(8):e20251968. doi: 10.1084/jem.20251968 (PMC13231948; doi:10.1084/jem.20251968)
Supplement: Table S6 — shows DEGs at the protein level in cKO versus control day 3 iGCBs. [file jem_20251968_tables6.xlsx]

## Sheet: Table S6
Table S6: Related to Fig. 4H. DEGs at the protein level in cKO day 3 iGCB cells versus control
Genes	Valid	Comparison (group1/group2)	AVG Log2 Ratio	Pvalue	Qvalue	Category
Galnt4	TRUE	WTD3 / KOD3	-5.40526	0.150885	0.0308771	upregulatd
Dolpp1	TRUE	WTD3 / KOD3	-2.34694	5.55972e-05	3.81489e-05	upregulatd
Alg3	TRUE	WTD3 / KOD3	-2.14916	3.10969e-05	2.43286e-05	upregulatd
Atp1b1	TRUE	WTD3 / KOD3	-2.06759	6.25447e-05	4.1806e-05	upregulatd
Fkbp10	TRUE	WTD3 / KOD3	-2.00265	5.86829e-05	3.97649e-05	upregulatd
Ltb	TRUE	WTD3 / KOD3	-1.96992	0.00766285	0.00220576	upregulatd
Clk4	TRUE	WTD3 / KOD3	-1.96271	0.000214968	0.000111118	upregulatd
Zmym1	TRUE	WTD3 / KOD3	-1.85579	0.000560553	0.00024217	upregulatd
Tubgcp5	TRUE	WTD3 / KOD3	-1.79261	0.00160759	0.000580634	upregulatd
Dnajc19	TRUE	WTD3 / KOD3	-1.75075	0.000321366	0.000153696	upregulatd
Stk19	TRUE	WTD3 / KOD3	-1.73998	1.15326e-05	1.14821e-05	upregulatd
Sergef	TRUE	WTD3 / KOD3	-1.73788	2.40961e-06	3.60769e-06	upregulatd
Plod2	TRUE	WTD3 / KOD3	-1.64241	0.00893875	0.00252287	upregulatd
Lipt2	TRUE	WTD3 / KOD3	-1.63066	6.84978e-05	4.4882e-05	upregulatd
Ldhb	TRUE	WTD3 / KOD3	-1.62848	0.00465437	0.00143433	upregulatd
Tmem128	TRUE	WTD3 / KOD3	-1.56161	0.0471974	0.0109247	upregulatd
Ddx19b	TRUE	WTD3 / KOD3	-1.55388	0.171672	0.034673	upregulatd
Nabp2	TRUE	WTD3 / KOD3	-1.5136	0.0118238	0.00321792	upregulatd
Pop5	TRUE	WTD3 / KOD3	-1.50424	0.00113254	0.000433662	upregulatd
Cox20	TRUE	WTD3 / KOD3	-1.49996	3.83515e-06	5.07813e-06	upregulatd
Mettl17	TRUE	WTD3 / KOD3	-1.47972	0.00686938	0.00200663	upregulatd
Utrn	TRUE	WTD3 / KOD3	-1.46932	0.0108394	0.00298464	upregulatd
Mrpl12	TRUE	WTD3 / KOD3	-1.46444	0.0818198	0.0178501	upregulatd
Zzz3	TRUE	WTD3 / KOD3	-1.45318	0.000541346	0.000235361	upregulatd
Cmtm7	TRUE	WTD3 / KOD3	-1.44932	1.73548e-05	1.56111e-05	upregulatd
Tlr12	TRUE	WTD3 / KOD3	-1.44745	1.23574e-06	2.23913e-06	upregulatd
H2-Q4	TRUE	WTD3 / KOD3	-1.44165	5.63693e-06	6.767e-06	upregulatd
Bfar	TRUE	WTD3 / KOD3	-1.43306	0.00646596	0.00190369	upregulatd
Egr2	TRUE	WTD3 / KOD3	-1.41755	3.38134e-05	2.59468e-05	upregulatd
Tmem223	TRUE	WTD3 / KOD3	-1.41723	1.14668e-05	1.14348e-05	upregulatd
Fas	TRUE	WTD3 / KOD3	-1.41486	1.11826e-08	9.5022e-08	upregulatd
Tanc2	TRUE	WTD3 / KOD3	-1.41473	0.00210857	0.000730593	upregulatd
Ptdss1	TRUE	WTD3 / KOD3	-1.3998	0.00427617	0.0013343	upregulatd
Zfp277	TRUE	WTD3 / KOD3	-1.37742	0.000733456	0.000302448	upregulatd
Ppfibp2	TRUE	WTD3 / KOD3	-1.37465	7.50471e-07	1.57522e-06	upregulatd
Zdhhc17	TRUE	WTD3 / KOD3	-1.36705	0.000174826	9.42053e-05	upregulatd
Riok2	TRUE	WTD3 / KOD3	-1.36549	1.07843e-05	1.09255e-05	upregulatd
Tcf7	TRUE	WTD3 / KOD3	-1.36507	0.0113234	0.00309988	upregulatd
Secisbp2l	TRUE	WTD3 / KOD3	-1.35346	0.00180118	0.000639932	upregulatd
Nme3	TRUE	WTD3 / KOD3	-1.34033	0.0166862	0.00435273	upregulatd
Cox11	TRUE	WTD3 / KOD3	-1.33851	4.988e-06	6.20042e-06	upregulatd
Gcc1	TRUE	WTD3 / KOD3	-1.33433	0.133736	0.0276946	upregulatd
Cep350	TRUE	WTD3 / KOD3	-1.31396	0.013202	0.0035427	upregulatd
Lamtor2	TRUE	WTD3 / KOD3	-1.31096	6.60147e-05	4.36013e-05	upregulatd
Cox7a2l	TRUE	WTD3 / KOD3	-1.31075	0.116745	0.0245278	upregulatd
Rnf169	TRUE	WTD3 / KOD3	-1.30488	0.0380837	0.00902372	upregulatd
Tmlhe	TRUE	WTD3 / KOD3	-1.30139	2.89762e-05	2.30685e-05	upregulatd
Chd6	TRUE	WTD3 / KOD3	-1.26903	1.25599e-05	1.22263e-05	upregulatd
Slc35b1	TRUE	WTD3 / KOD3	-1.26751	5.1749e-05	3.60822e-05	upregulatd
Dpy19l1	TRUE	WTD3 / KOD3	-1.26714	0.0132563	0.0035555	upregulatd
Snapc4	TRUE	WTD3 / KOD3	-1.2662	0.0148869	0.00393756	upregulatd
Slc20a1	TRUE	WTD3 / KOD3	-1.26255	0.0133095	0.00356792	upregulatd
Ndufa1	TRUE	WTD3 / KOD3	-1.25657	3.50086e-09	4.53902e-08	upregulatd
Ppfibp1	TRUE	WTD3 / KOD3	-1.24327	0.0037642	0.00119648	upregulatd
Gimap6	TRUE	WTD3 / KOD3	-1.23103	2.43861e-06	3.64203e-06	upregulatd
St6galnac4	TRUE	WTD3 / KOD3	-1.22878	0.00107845	0.000416235	upregulatd
R3hdm4	TRUE	WTD3 / KOD3	-1.20389	0.0205995	0.00523965	upregulatd
Zrsr2	TRUE	WTD3 / KOD3	-1.20187	0.000565922	0.000244097	upregulatd
Usp30	TRUE	WTD3 / KOD3	-1.20032	0.000452651	0.000203081	upregulatd
Igsf3	TRUE	WTD3 / KOD3	-1.18435	0.0499999	0.0115	upregulatd
S100a6	TRUE	WTD3 / KOD3	-1.15758	1.95148e-06	3.09927e-06	upregulatd
H2-DMa	TRUE	WTD3 / KOD3	-1.14855	1.60747e-09	2.79012e-08	upregulatd
Ctnna1	TRUE	WTD3 / KOD3	-1.12866	0.193008	0.038518	upregulatd
Ogg1	TRUE	WTD3 / KOD3	-1.12033	0.00137918	0.000511006	upregulatd
Cox6c	TRUE	WTD3 / KOD3	-1.10774	7.58138e-07	1.58621e-06	upregulatd
Eif1ax	TRUE	WTD3 / KOD3	-1.10473	0.000155799	8.60114e-05	upregulatd
Glg1	TRUE	WTD3 / KOD3	-1.10439	2.86398e-13	1.59599e-10	upregulatd
Stard3	TRUE	WTD3 / KOD3	-1.10231	0.0620856	0.0139394	upregulatd
Vkorc1	TRUE	WTD3 / KOD3	-1.10008	2.21989e-05	1.88338e-05	upregulatd
Zdhhc6	TRUE	WTD3 / KOD3	-1.09696	0.000207196	0.000107839	upregulatd
Vnn1	TRUE	WTD3 / KOD3	-1.09395	0.00282608	0.00093687	upregulatd
Brox	TRUE	WTD3 / KOD3	-1.09204	1.26756e-07	4.63376e-07	upregulatd
Rpl22	TRUE	WTD3 / KOD3	-1.08788	1.32204e-07	4.75771e-07	upregulatd
Col1a2	TRUE	WTD3 / KOD3	-1.08578	3.83064e-06	5.0735e-06	upregulatd
Mier3	TRUE	WTD3 / KOD3	-1.07617	0.000493835	0.000218123	upregulatd
Wee1	TRUE	WTD3 / KOD3	-1.06695	0.0492648	0.0113513	upregulatd
Cd63	TRUE	WTD3 / KOD3	-1.06594	0.000444608	0.000200088	upregulatd
Akap8l	TRUE	WTD3 / KOD3	-1.05344	5.25144e-07	1.23369e-06	upregulatd
Sema7a	TRUE	WTD3 / KOD3	-1.03664	2.69537e-05	2.18382e-05	upregulatd
Stom	TRUE	WTD3 / KOD3	-1.03459	0.000191484	0.000101273	upregulatd
Zfp655	TRUE	WTD3 / KOD3	-1.01351	0.00910062	0.0025621	upregulatd
H2-Aa	TRUE	WTD3 / KOD3	-1.00855	1.42624e-06	2.47699e-06	upregulatd
Arid5b	TRUE	WTD3 / KOD3	-1.00612	6.77389e-05	4.44877e-05	upregulatd
Rassf1	TRUE	WTD3 / KOD3	-0.98899	0.0313545	0.00759787	upregulatd
Abcc1	TRUE	WTD3 / KOD3	-0.98372	0.000407989	0.00018676	upregulatd
Bcap31	TRUE	WTD3 / KOD3	-0.981729	0.0319518	0.00772565	upregulatd
Acad8	TRUE	WTD3 / KOD3	-0.981627	0.00086507	0.000346345	upregulatd
Vav3	TRUE	WTD3 / KOD3	-0.96951	0.000817519	0.000330744	upregulatd
Agpat5	TRUE	WTD3 / KOD3	-0.963926	0.000314986	0.000151179	upregulatd
Sav1	TRUE	WTD3 / KOD3	-0.959948	0.0648856	0.0145008	upregulatd
Cox16	TRUE	WTD3 / KOD3	-0.958451	0.0229057	0.00575123	upregulatd
Lmf1	TRUE	WTD3 / KOD3	-0.9561	0.000107712	6.42326e-05	upregulatd
Dpp7	TRUE	WTD3 / KOD3	-0.955542	0.0200957	0.00512617	upregulatd
Fth1	TRUE	WTD3 / KOD3	-0.954012	0.000404203	0.000185284	upregulatd
Itga3	TRUE	WTD3 / KOD3	-0.948096	0.00158852	0.000574851	upregulatd
Impad1	TRUE	WTD3 / KOD3	-0.943869	0.00129181	0.000483923	upregulatd
Dpp4	TRUE	WTD3 / KOD3	-0.940005	0.00157043	0.000569336	upregulatd
Pttg1ip	TRUE	WTD3 / KOD3	-0.939924	1.40379e-05	1.33014e-05	upregulatd
Cd55	TRUE	WTD3 / KOD3	-0.938383	5.80539e-06	6.92477e-06	upregulatd
Sord	TRUE	WTD3 / KOD3	-0.930712	0.000415531	0.000189525	upregulatd
P3h1	TRUE	WTD3 / KOD3	-0.928504	2.3744e-07	7.11279e-07	upregulatd
Hs2st1	TRUE	WTD3 / KOD3	-0.92578	0.000280351	0.000137568	upregulatd
Aldh1l2	TRUE	WTD3 / KOD3	-0.922335	2.32985e-05	1.95453e-05	upregulatd
Pip5k1a	TRUE	WTD3 / KOD3	-0.915996	0.000211851	0.000109794	upregulatd
Impact	TRUE	WTD3 / KOD3	-0.91548	0.00330028	0.0010687	upregulatd
Ttc14	TRUE	WTD3 / KOD3	-0.913053	0.00171342	0.000613604	upregulatd
H2-Q2	TRUE	WTD3 / KOD3	-0.91084	7.82191e-05	4.98676e-05	upregulatd
Sdhd	TRUE	WTD3 / KOD3	-0.909943	3.42734e-07	9.15787e-07	upregulatd
Cttn	TRUE	WTD3 / KOD3	-0.907385	1.90594e-05	1.67736e-05	upregulatd
Papss2	TRUE	WTD3 / KOD3	-0.907138	6.1059e-05	4.10101e-05	upregulatd
Mrps24	TRUE	WTD3 / KOD3	-0.906553	0.00146178	0.000536423	upregulatd
Fhit	TRUE	WTD3 / KOD3	-0.905848	0.00405978	0.00127574	upregulatd
Zc3h8	TRUE	WTD3 / KOD3	-0.899354	1.06458e-05	1.08202e-05	upregulatd
Msantd2	TRUE	WTD3 / KOD3	-0.892089	0.00715394	0.00207887	upregulatd
Fut8	TRUE	WTD3 / KOD3	-0.891968	0.000193875	0.000102296	upregulatd
Fam120c	TRUE	WTD3 / KOD3	-0.890874	0.192721	0.0384669	upregulatd
Rab22a	TRUE	WTD3 / KOD3	-0.890296	0.00151374	0.000552117	upregulatd
Alg11	TRUE	WTD3 / KOD3	-0.88421	0.000930733	0.000367989	upregulatd
Ctnnd1	TRUE	WTD3 / KOD3	-0.8807	0.00844047	0.00239862	upregulatd
Mrpl20	TRUE	WTD3 / KOD3	-0.877883	8.60527e-05	5.38354e-05	upregulatd
Rad17	TRUE	WTD3 / KOD3	-0.873131	0.0021354	0.000738423	upregulatd
Tspan6	TRUE	WTD3 / KOD3	-0.872693	0.0136341	0.00364495	upregulatd
Fbxl18	TRUE	WTD3 / KOD3	-0.869883	0.0244579	0.00609458	upregulatd
Sdr39u1	TRUE	WTD3 / KOD3	-0.866478	3.38137e-07	9.08028e-07	upregulatd
Nnt	TRUE	WTD3 / KOD3	-0.863431	0.000691137	0.000287819	upregulatd
Cep76	TRUE	WTD3 / KOD3	-0.86086	0.000532977	0.00023239	upregulatd
Letmd1	TRUE	WTD3 / KOD3	-0.857635	1.59628e-06	2.69044e-06	upregulatd
Atp11a	TRUE	WTD3 / KOD3	-0.856179	0.000538554	0.000234388	upregulatd
Trmo	TRUE	WTD3 / KOD3	-0.855552	0.0993682	0.0212363	upregulatd
Bcor	TRUE	WTD3 / KOD3	-0.854958	0.00281863	0.000934646	upregulatd
Eif4a2	TRUE	WTD3 / KOD3	-0.853816	1.16485e-06	2.14695e-06	upregulatd
Bzw1	TRUE	WTD3 / KOD3	-0.853015	1.01655e-06	1.95023e-06	upregulatd
Manba	TRUE	WTD3 / KOD3	-0.850683	0.00266065	0.000890262	upregulatd
Dhx34	TRUE	WTD3 / KOD3	-0.850361	0.193632	0.0386297	upregulatd
Rab2b	TRUE	WTD3 / KOD3	-0.85015	0.0280471	0.00688217	upregulatd
Patz1	TRUE	WTD3 / KOD3	-0.847547	0.00329629	0.00106778	upregulatd
Manea	TRUE	WTD3 / KOD3	-0.846818	4.90233e-06	6.11753e-06	upregulatd
Taf1d	TRUE	WTD3 / KOD3	-0.84508	2.35138e-05	1.96809e-05	upregulatd
Dnajc30	TRUE	WTD3 / KOD3	-0.843603	0.0169943	0.00442359	upregulatd
Ap3s2	TRUE	WTD3 / KOD3	-0.840107	0.0134338	0.00359739	upregulatd
Tmem160	TRUE	WTD3 / KOD3	-0.833973	1.1598e-07	4.38137e-07	upregulatd
Nfxl1	TRUE	WTD3 / KOD3	-0.827637	0.00114074	0.000436224	upregulatd
Mysm1	TRUE	WTD3 / KOD3	-0.827616	0.00670443	0.00196521	upregulatd
Shprh	TRUE	WTD3 / KOD3	-0.822117	8.26794e-05	5.21442e-05	upregulatd
Ap1s2	TRUE	WTD3 / KOD3	-0.817692	0.00039301	0.000181046	upregulatd
Icam1	TRUE	WTD3 / KOD3	-0.817126	1.30783e-05	1.26032e-05	upregulatd
Abcc5	TRUE	WTD3 / KOD3	-0.816273	0.0335003	0.00805414	upregulatd
Enoph1	TRUE	WTD3 / KOD3	-0.813561	0.0016182	0.000584072	upregulatd
Actr6	TRUE	WTD3 / KOD3	-0.806567	6.67551e-05	4.39858e-05	upregulatd
Necap1	TRUE	WTD3 / KOD3	-0.805913	1.26327e-05	1.2281e-05	upregulatd
Pdp1	TRUE	WTD3 / KOD3	-0.805626	0.000554568	0.000240068	upregulatd
Pfdn1	TRUE	WTD3 / KOD3	-0.802304	0.000639699	0.000269878	upregulatd
Cux1	TRUE	WTD3 / KOD3	-0.800594	0.0064799	0.00190733	upregulatd
Dhrs13	TRUE	WTD3 / KOD3	-0.794896	0.0423428	0.00991639	upregulatd
Serpinb9	TRUE	WTD3 / KOD3	-0.794194	3.05717e-07	8.46869e-07	upregulatd
Fam20b	TRUE	WTD3 / KOD3	-0.793713	0.00127027	0.000476867	upregulatd
Cenpv	TRUE	WTD3 / KOD3	-0.793406	0.0183009	0.00471934	upregulatd
Rpf1	TRUE	WTD3 / KOD3	-0.788912	7.51504e-08	3.25724e-07	upregulatd
Ak6	TRUE	WTD3 / KOD3	-0.787256	0.000207382	0.000107909	upregulatd
Tyw3	TRUE	WTD3 / KOD3	-0.784781	0.0247352	0.00615521	upregulatd
Abhd13	TRUE	WTD3 / KOD3	-0.783317	0.00647719	0.00190657	upregulatd
Mfn1	TRUE	WTD3 / KOD3	-0.782627	1.12525e-07	4.28279e-07	upregulatd
Zbtb1	TRUE	WTD3 / KOD3	-0.782368	0.00358115	0.00114635	upregulatd
Sirt6	TRUE	WTD3 / KOD3	-0.777701	0.00256428	0.000862786	upregulatd
Fam53b	TRUE	WTD3 / KOD3	-0.776211	0.00104247	0.000404562	upregulatd
Gpr132	TRUE	WTD3 / KOD3	-0.774952	1.18944e-05	1.17396e-05	upregulatd
Hist2h2be	TRUE	WTD3 / KOD3	-0.774805	0.0103898	0.00287613	upregulatd
Nsun5	TRUE	WTD3 / KOD3	-0.774673	6.04342e-08	2.80916e-07	upregulatd
Ndufb3	TRUE	WTD3 / KOD3	-0.772283	2.69282e-08	1.63667e-07	upregulatd
Ammecr1	TRUE	WTD3 / KOD3	-0.771484	3.65023e-06	4.89895e-06	upregulatd
Crybg3	TRUE	WTD3 / KOD3	-0.771439	0.0318817	0.00771093	upregulatd
Rbm41	TRUE	WTD3 / KOD3	-0.770439	0.107554	0.0227963	upregulatd
Gnaq	TRUE	WTD3 / KOD3	-0.770202	0.0595857	0.0134444	upregulatd
Casd1	TRUE	WTD3 / KOD3	-0.769755	0.0215413	0.00545131	upregulatd
Fundc2	TRUE	WTD3 / KOD3	-0.768834	5.81921e-07	1.32519e-06	upregulatd
Arap2	TRUE	WTD3 / KOD3	-0.767395	0.158116	0.0322085	upregulatd
Me1	TRUE	WTD3 / KOD3	-0.764034	0.24342	0.0474828	upregulatd
Ubr1	TRUE	WTD3 / KOD3	-0.763751	0.000247231	0.000124267	upregulatd
L3mbtl3	TRUE	WTD3 / KOD3	-0.763712	0.000144974	8.1289e-05	upregulatd
Ctsl	TRUE	WTD3 / KOD3	-0.760844	9.7166e-05	5.91922e-05	upregulatd
Nsa2	TRUE	WTD3 / KOD3	-0.758083	7.85698e-07	1.62575e-06	upregulatd
Rce1	TRUE	WTD3 / KOD3	-0.757499	7.39173e-05	4.76593e-05	upregulatd
B3gat3	TRUE	WTD3 / KOD3	-0.75721	0.0250012	0.00621398	upregulatd
Ggact	TRUE	WTD3 / KOD3	-0.755883	0.000843373	0.000339084	upregulatd
Nfat5	TRUE	WTD3 / KOD3	-0.748669	4.56692e-05	3.2723e-05	upregulatd
Bckdhb	TRUE	WTD3 / KOD3	-0.74724	0.000522767	0.000228717	upregulatd
Filip1l	TRUE	WTD3 / KOD3	-0.744707	5.19084e-05	3.61649e-05	upregulatd
Itga4	TRUE	WTD3 / KOD3	-0.742644	0.00424219	0.00132521	upregulatd
Bax	TRUE	WTD3 / KOD3	-0.742429	0.000243302	0.000122689	upregulatd
Tpk1	TRUE	WTD3 / KOD3	-0.739872	0.000425414	0.000193141	upregulatd
Ttc13	TRUE	WTD3 / KOD3	-0.739669	0.0196427	0.00502301	upregulatd
Tmem11	TRUE	WTD3 / KOD3	-0.739268	4.68871e-08	2.3792e-07	upregulatd
Ptdss2	TRUE	WTD3 / KOD3	-0.737936	1.08711e-05	1.09963e-05	upregulatd
Trdmt1	TRUE	WTD3 / KOD3	-0.73591	0.017857	0.00461964	upregulatd
Gtf2a1	TRUE	WTD3 / KOD3	-0.728886	0.0347158	0.00831339	upregulatd
Ltv1	TRUE	WTD3 / KOD3	-0.727458	1.16725e-07	4.39666e-07	upregulatd
Pnp2	TRUE	WTD3 / KOD3	-0.727181	0.121863	0.0254922	upregulatd
Hsd17b10	TRUE	WTD3 / KOD3	-0.720573	1.77303e-05	1.587e-05	upregulatd
Gpatch8	TRUE	WTD3 / KOD3	-0.719249	4.20245e-08	2.20306e-07	upregulatd
Sepsecs	TRUE	WTD3 / KOD3	-0.71906	0.000203689	0.000106405	upregulatd
Apip	TRUE	WTD3 / KOD3	-0.715279	1.59022e-08	1.17613e-07	upregulatd
Oxsm	TRUE	WTD3 / KOD3	-0.714091	0.0465591	0.0107936	upregulatd
Ccnd3	TRUE	WTD3 / KOD3	-0.711334	0.0210401	0.00533897	upregulatd
Slc39a10	TRUE	WTD3 / KOD3	-0.711022	0.00199974	0.00069903	upregulatd
Asna1	TRUE	WTD3 / KOD3	-0.708206	8.93854e-08	3.67882e-07	upregulatd
Tmx2	TRUE	WTD3 / KOD3	-0.704908	2.0576e-05	1.77524e-05	upregulatd
Mcu	TRUE	WTD3 / KOD3	-0.704786	1.81638e-05	1.61617e-05	upregulatd
Lpgat1	TRUE	WTD3 / KOD3	-0.704288	2.48254e-05	2.0519e-05	upregulatd
H2afx	TRUE	WTD3 / KOD3	-0.700401	0.0019283	0.000677592	upregulatd
Aars2	TRUE	WTD3 / KOD3	-0.697715	5.43638e-06	6.5941e-06	upregulatd
Vwa8	TRUE	WTD3 / KOD3	-0.696627	3.25115e-07	8.8477e-07	upregulatd
Atg16l2	TRUE	WTD3 / KOD3	-0.694677	5.34215e-05	3.69907e-05	upregulatd
Ccdc88a	TRUE	WTD3 / KOD3	-0.694284	0.000692444	0.000288283	upregulatd
Wdr74	TRUE	WTD3 / KOD3	-0.694004	4.36818e-09	5.22164e-08	upregulatd
Pnpt1	TRUE	WTD3 / KOD3	-0.693253	4.24833e-08	2.22013e-07	upregulatd
Slc9a6	TRUE	WTD3 / KOD3	-0.691861	4.2638e-05	3.10625e-05	upregulatd
Rab11fip1	TRUE	WTD3 / KOD3	-0.691837	0.230669	0.0452565	upregulatd
Mars2	TRUE	WTD3 / KOD3	-0.690407	2.04027e-08	1.36952e-07	upregulatd
Ccdc174	TRUE	WTD3 / KOD3	-0.688983	0.00200107	0.000699464	upregulatd
Spryd4	TRUE	WTD3 / KOD3	-0.686782	0.000165492	9.01885e-05	upregulatd
Numb	TRUE	WTD3 / KOD3	-0.680977	0.0424775	0.00994508	upregulatd
Maoa	TRUE	WTD3 / KOD3	-0.679871	2.34544e-07	7.06266e-07	upregulatd
Cnih4	TRUE	WTD3 / KOD3	-0.679436	0.0168813	0.00439737	upregulatd
Rnf123	TRUE	WTD3 / KOD3	-0.675538	0.00171528	0.000614166	upregulatd
Pnisr	TRUE	WTD3 / KOD3	-0.674531	0.00513002	0.00156054	upregulatd
Phlpp2	TRUE	WTD3 / KOD3	-0.673509	0.0094974	0.00265791	upregulatd
Samd1	TRUE	WTD3 / KOD3	-0.672182	0.0561107	0.0127514	upregulatd
Pigg	TRUE	WTD3 / KOD3	-0.670719	0.00984084	0.00274175	upregulatd
Sccpdh	TRUE	WTD3 / KOD3	-0.67018	3.3129e-07	8.9562e-07	upregulatd
Ano6	TRUE	WTD3 / KOD3	-0.669893	5.73543e-07	1.31128e-06	upregulatd
Slc2a6	TRUE	WTD3 / KOD3	-0.669605	7.84071e-08	3.35599e-07	upregulatd
Tjp2	TRUE	WTD3 / KOD3	-0.668951	3.62398e-05	2.73722e-05	upregulatd
Shoc2	TRUE	WTD3 / KOD3	-0.668805	0.00879498	0.0024872	upregulatd
Slc35e1	TRUE	WTD3 / KOD3	-0.667974	0.00891227	0.00251653	upregulatd
Ibtk	TRUE	WTD3 / KOD3	-0.667367	1.18674e-05	1.1717e-05	upregulatd
Rbm15b	TRUE	WTD3 / KOD3	-0.664181	1.33219e-05	1.27732e-05	upregulatd
Sms	TRUE	WTD3 / KOD3	-0.663333	5.22171e-07	1.22978e-06	upregulatd
Rybp	TRUE	WTD3 / KOD3	-0.662834	0.0181988	0.00469689	upregulatd
Atg4a	TRUE	WTD3 / KOD3	-0.661217	0.00320152	0.00104144	upregulatd
Cnot6l	TRUE	WTD3 / KOD3	-0.660824	7.81921e-05	4.98525e-05	upregulatd
Usp15	TRUE	WTD3 / KOD3	-0.660125	9.93774e-10	2.08641e-08	upregulatd
Pfdn5	TRUE	WTD3 / KOD3	-0.658918	0.0878389	0.0190291	upregulatd
Tmem168	TRUE	WTD3 / KOD3	-0.658911	0.00104023	0.000403871	upregulatd
Rars2	TRUE	WTD3 / KOD3	-0.658619	1.56061e-07	5.35567e-07	upregulatd
Phf19	TRUE	WTD3 / KOD3	-0.658424	0.00947494	0.00265221	upregulatd
Snrpe	TRUE	WTD3 / KOD3	-0.658241	0.000480696	0.000213437	upregulatd
Sfmbt1	TRUE	WTD3 / KOD3	-0.657649	0.00287021	0.000948982	upregulatd
Commd7	TRUE	WTD3 / KOD3	-0.65759	0.133078	0.0275765	upregulatd
Slc25a46	TRUE	WTD3 / KOD3	-0.657247	0.00186461	0.000658884	upregulatd
Diablo	TRUE	WTD3 / KOD3	-0.65574	0.000150959	8.39099e-05	upregulatd
Eef2k	TRUE	WTD3 / KOD3	-0.655313	0.0204987	0.00521615	upregulatd
Pigu	TRUE	WTD3 / KOD3	-0.654565	0.00044507	0.00020023	upregulatd
Srfbp1	TRUE	WTD3 / KOD3	-0.650808	1.24354e-06	2.24919e-06	upregulatd
Tecpr1	TRUE	WTD3 / KOD3	-0.650231	0.255734	0.0496269	upregulatd
Rnf121	TRUE	WTD3 / KOD3	-0.650022	8.65083e-06	9.30598e-06	upregulatd
Prmt6	TRUE	WTD3 / KOD3	-0.649601	8.73248e-07	1.75327e-06	upregulatd
Tbc1d15	TRUE	WTD3 / KOD3	-0.648109	1.07629e-09	2.18665e-08	upregulatd
Bcl2l1	TRUE	WTD3 / KOD3	-0.644251	0.0032163	0.00104522	upregulatd
Ccnl1	TRUE	WTD3 / KOD3	-0.643657	5.87125e-05	3.97757e-05	upregulatd
Nob1	TRUE	WTD3 / KOD3	-0.642889	1.02597e-06	1.96412e-06	upregulatd
Sit1	TRUE	WTD3 / KOD3	-0.642312	0.0367668	0.00874647	upregulatd
Angel2	TRUE	WTD3 / KOD3	-0.641541	0.000861026	0.000345042	upregulatd
Acot8	TRUE	WTD3 / KOD3	-0.640767	0.00470295	0.0014474	upregulatd
Piezo1	TRUE	WTD3 / KOD3	-0.640503	0.000597704	0.000255362	upregulatd
Dgkd	TRUE	WTD3 / KOD3	-0.640188	0.0336	0.00807554	upregulatd
Supv3l1	TRUE	WTD3 / KOD3	-0.639721	8.2011e-07	1.67754e-06	upregulatd
Pum3	TRUE	WTD3 / KOD3	-0.639056	8.6061e-07	1.73625e-06	upregulatd
Sik3	TRUE	WTD3 / KOD3	-0.637525	1.05064e-06	1.99726e-06	upregulatd
Sumf1	TRUE	WTD3 / KOD3	-0.637307	0.00019037	0.000100791	upregulatd
Pithd1	TRUE	WTD3 / KOD3	-0.635685	2.87535e-07	8.1331e-07	upregulatd
Gbe1	TRUE	WTD3 / KOD3	-0.635164	2.97771e-06	4.20483e-06	upregulatd
Ly75	TRUE	WTD3 / KOD3	-0.634769	1.38694e-08	1.08289e-07	upregulatd
Spidr	TRUE	WTD3 / KOD3	-0.634293	0.00304223	0.000996836	upregulatd
Vps13c	TRUE	WTD3 / KOD3	-0.632184	1.97258e-08	1.34497e-07	upregulatd
Cox7a2	TRUE	WTD3 / KOD3	-0.631824	1.16535e-07	4.3915e-07	upregulatd
Tex261	TRUE	WTD3 / KOD3	-0.631485	0.0696697	0.0154547	upregulatd
Lcmt1	TRUE	WTD3 / KOD3	-0.629805	0.00012006	6.99597e-05	upregulatd
Eef2kmt	TRUE	WTD3 / KOD3	-0.629627	0.00037871	0.000175688	upregulatd
Zfp362	TRUE	WTD3 / KOD3	-0.629557	0.0123431	0.00334024	upregulatd
Zmym5	TRUE	WTD3 / KOD3	-0.628869	0.00754785	0.00217679	upregulatd
Higd2a	TRUE	WTD3 / KOD3	-0.627788	0.00224375	0.000770004	upregulatd
Dnmt3a	TRUE	WTD3 / KOD3	-0.626997	5.12467e-08	2.51115e-07	upregulatd
Rmdn1	TRUE	WTD3 / KOD3	-0.623951	1.56371e-05	1.44593e-05	upregulatd
Txnrd3	TRUE	WTD3 / KOD3	-0.623937	0.0112876	0.00309133	upregulatd
Dpm3	TRUE	WTD3 / KOD3	-0.622799	4.16709e-07	1.04361e-06	upregulatd
Atpaf1	TRUE	WTD3 / KOD3	-0.622691	0.000257497	0.000128492	upregulatd
Clptm1	TRUE	WTD3 / KOD3	-0.622127	1.11047e-07	4.24053e-07	upregulatd
Ip6k1	TRUE	WTD3 / KOD3	-0.621223	0.0294509	0.00718903	upregulatd
Srp9	TRUE	WTD3 / KOD3	-0.620822	2.35569e-06	3.55032e-06	upregulatd
Larp1b	TRUE	WTD3 / KOD3	-0.620785	0.0114148	0.00312149	upregulatd
Tbca	TRUE	WTD3 / KOD3	-0.61969	0.00169373	0.000607536	upregulatd
Slc25a24	TRUE	WTD3 / KOD3	-0.618604	0.000419996	0.000191195	upregulatd
Ptar1	TRUE	WTD3 / KOD3	-0.618242	5.35553e-05	3.70578e-05	upregulatd
Tmem192	TRUE	WTD3 / KOD3	-0.6177	0.0002144	0.000110893	upregulatd
Ipo5	TRUE	WTD3 / KOD3	-0.616916	1.01579e-06	1.94931e-06	upregulatd
Atp11c	TRUE	WTD3 / KOD3	-0.616892	3.48693e-05	2.6579e-05	upregulatd
Nt5dc3	TRUE	WTD3 / KOD3	-0.615293	5.69418e-05	3.88743e-05	upregulatd
Kif3a	TRUE	WTD3 / KOD3	-0.615278	0.0418211	0.00980667	upregulatd
Yipf1	TRUE	WTD3 / KOD3	-0.614841	0.00142533	0.000525417	upregulatd
Ppp5c	TRUE	WTD3 / KOD3	-0.614685	1.53982e-08	1.14985e-07	upregulatd
Tfpt	TRUE	WTD3 / KOD3	-0.613287	0.0182482	0.00470786	upregulatd
Cfap36	TRUE	WTD3 / KOD3	-0.611709	0.24844	0.0483596	upregulatd
Nr2c2	TRUE	WTD3 / KOD3	-0.611317	0.0110444	0.00303346	upregulatd
Zmym2	TRUE	WTD3 / KOD3	-0.610714	1.54345e-06	2.62498e-06	upregulatd
Uqcr10	TRUE	WTD3 / KOD3	-0.610237	1.12561e-07	4.28279e-07	upregulatd
Marcks	TRUE	WTD3 / KOD3	-0.610182	1.36351e-05	1.30096e-05	upregulatd
Eci1	TRUE	WTD3 / KOD3	-0.610119	3.80417e-11	2.82751e-09	upregulatd
Myof	TRUE	WTD3 / KOD3	-0.609838	3.80893e-07	9.84122e-07	upregulatd
Nagpa	TRUE	WTD3 / KOD3	-0.609485	0.00100136	0.000391338	upregulatd
Itpr2	TRUE	WTD3 / KOD3	-0.607313	0.000308534	0.000148729	upregulatd
Uckl1	TRUE	WTD3 / KOD3	-0.606874	2.49184e-05	2.05846e-05	upregulatd
Uqcc1	TRUE	WTD3 / KOD3	-0.605359	0.000773556	0.000316083	upregulatd
Pgap1	TRUE	WTD3 / KOD3	-0.604558	5.15909e-06	6.35375e-06	upregulatd
Lancl2	TRUE	WTD3 / KOD3	-0.603488	1.38454e-06	2.42532e-06	upregulatd
Mbp	TRUE	WTD3 / KOD3	-0.603261	1.24204e-05	1.21217e-05	upregulatd
F2	TRUE	WTD3 / KOD3	-0.602154	0.108934	0.0230514	upregulatd
Mettl9	TRUE	WTD3 / KOD3	-0.602103	0.00060323	0.000257342	upregulatd
Dnajc16	TRUE	WTD3 / KOD3	-0.602025	0.247139	0.0481363	upregulatd
Nedd4l	TRUE	WTD3 / KOD3	-0.600741	0.0121365	0.0032909	upregulatd
Elmo2	TRUE	WTD3 / KOD3	-0.600454	3.37833e-06	4.61696e-06	upregulatd
Chst3	TRUE	WTD3 / KOD3	-0.597743	0.000492911	0.000217798	upregulatd
Prkd2	TRUE	WTD3 / KOD3	-0.596079	1.21841e-08	9.97522e-08	upregulatd
Dusp12	TRUE	WTD3 / KOD3	-0.595888	6.95581e-06	7.90332e-06	upregulatd
Gbp2	TRUE	WTD3 / KOD3	-0.595539	3.98723e-05	2.94419e-05	upregulatd
Ier3ip1	TRUE	WTD3 / KOD3	-0.592694	7.49712e-05	4.82092e-05	upregulatd
Zdhhc13	TRUE	WTD3 / KOD3	-0.592284	2.53381e-05	2.08578e-05	upregulatd
Jmy	TRUE	WTD3 / KOD3	-0.592035	0.000425914	0.000193338	upregulatd
Aamp	TRUE	WTD3 / KOD3	-0.591832	1.45031e-07	5.10201e-07	upregulatd
Fnta	TRUE	WTD3 / KOD3	-0.591411	0.00114225	0.000436692	upregulatd
Arhgap12	TRUE	WTD3 / KOD3	-0.590745	0.00355684	0.00113976	upregulatd
Tapt1	TRUE	WTD3 / KOD3	-0.590364	3.55945e-06	4.8072e-06	upregulatd
Crtap	TRUE	WTD3 / KOD3	-0.59016	0.00658705	0.00193557	upregulatd
Ndufb5	TRUE	WTD3 / KOD3	-0.59008	1.7728e-06	2.90197e-06	upregulatd
Mrps7	TRUE	WTD3 / KOD3	-0.589929	0.0263165	0.00650483	upregulatd
Ddx54	TRUE	WTD3 / KOD3	-0.58948	2.44106e-05	2.02576e-05	upregulatd
Tor1a	TRUE	WTD3 / KOD3	-0.588564	0.000448594	0.000201526	upregulatd
Mpdu1	TRUE	WTD3 / KOD3	-0.586274	0.000388746	0.000179434	upregulatd
Zfr	TRUE	WTD3 / KOD3	-0.584005	1.90618e-08	1.31462e-07	upregulatd
Arhgap19	TRUE	WTD3 / KOD3	-0.583845	0.030368	0.00738517	upregulatd
Tm9sf4	TRUE	WTD3 / KOD3	-0.582872	3.27305e-06	4.51254e-06	upregulatd
Ppm1d	TRUE	WTD3 / KOD3	-0.58281	0.031157	0.00755539	upregulatd
Cox7c	TRUE	WTD3 / KOD3	-0.58269	1.97849e-06	3.13048e-06	upregulatd
Zeb1	TRUE	WTD3 / KOD3	-0.582593	0.00255276	0.000859391	upregulatd
Prkdc	TRUE	WTD3 / KOD3	-0.581362	6.56438e-06	7.56564e-06	upregulatd
Mllt10	TRUE	WTD3 / KOD3	-0.580639	0.000848832	0.000340922	upregulatd
Fam8a1	TRUE	WTD3 / KOD3	-0.580466	0.0078639	0.0022555	upregulatd
Gtpbp3	TRUE	WTD3 / KOD3	-0.578088	0.0710031	0.0157178	upregulatd
Agfg2	TRUE	WTD3 / KOD3	-0.576961	0.00100262	0.000391726	upregulatd
Kmt2a	TRUE	WTD3 / KOD3	-0.57628	0.00208623	0.000724375	upregulatd
Rrm2b	TRUE	WTD3 / KOD3	-0.57385	0.00785411	0.0022531	upregulatd
Crbn	TRUE	WTD3 / KOD3	-0.571587	7.7701e-05	4.96068e-05	upregulatd
Fabp5	TRUE	WTD3 / KOD3	-0.570134	2.35218e-06	3.54675e-06	upregulatd
Polr2l	TRUE	WTD3 / KOD3	-0.57002	0.000175259	9.43841e-05	upregulatd
Atl2	TRUE	WTD3 / KOD3	-0.569552	7.3579e-08	3.20858e-07	upregulatd
Kif5c	TRUE	WTD3 / KOD3	-0.56831	0.00419151	0.00131153	upregulatd
Camk2g	TRUE	WTD3 / KOD3	-0.567341	0.00146605	0.000537725	upregulatd
Nmd3	TRUE	WTD3 / KOD3	-0.567236	2.86322e-05	2.28625e-05	upregulatd
Sdhc	TRUE	WTD3 / KOD3	-0.565271	4.23814e-07	1.05682e-06	upregulatd
Gtpbp1	TRUE	WTD3 / KOD3	-0.564797	1.96558e-07	6.23815e-07	upregulatd
Timm9	TRUE	WTD3 / KOD3	-0.564491	1.22128e-05	1.19673e-05	upregulatd
Pcgf1	TRUE	WTD3 / KOD3	-0.563426	0.0368705	0.00876765	upregulatd
Hivep1	TRUE	WTD3 / KOD3	-0.562332	9.19085e-06	9.72524e-06	upregulatd
Col1a1	TRUE	WTD3 / KOD3	-0.561601	3.77237e-06	5.01979e-06	upregulatd
Ddx27	TRUE	WTD3 / KOD3	-0.561256	1.91901e-10	7.82935e-09	upregulatd
Rasa2	TRUE	WTD3 / KOD3	-0.557217	6.20313e-07	1.38448e-06	upregulatd
Lrch1	TRUE	WTD3 / KOD3	-0.55546	0.000143362	8.05825e-05	upregulatd
Qsox2	TRUE	WTD3 / KOD3	-0.55496	0.000237075	0.000120158	upregulatd
Alkbh1	TRUE	WTD3 / KOD3	-0.554305	0.0267024	0.00658908	upregulatd
Arv1	TRUE	WTD3 / KOD3	-0.552962	0.170519	0.0344687	upregulatd
Dock9	TRUE	WTD3 / KOD3	-0.552951	6.7151e-05	4.41817e-05	upregulatd
Phkb	TRUE	WTD3 / KOD3	-0.551308	0.00569474	0.0017063	upregulatd
Ndufab1	TRUE	WTD3 / KOD3	-0.550762	0.00592764	0.0017666	upregulatd
Arl6ip6	TRUE	WTD3 / KOD3	-0.550224	4.9949e-05	3.51126e-05	upregulatd
Ksr1	TRUE	WTD3 / KOD3	-0.549836	1.02452e-05	1.05263e-05	upregulatd
Znhit6	TRUE	WTD3 / KOD3	-0.549371	9.02348e-05	5.58524e-05	upregulatd
Slc23a2	TRUE	WTD3 / KOD3	-0.548762	7.52963e-07	1.57847e-06	upregulatd
Pggt1b	TRUE	WTD3 / KOD3	-0.548482	0.000144728	8.12021e-05	upregulatd
Adgrg1	TRUE	WTD3 / KOD3	-0.547741	2.58742e-05	2.1198e-05	upregulatd
Tmem222	TRUE	WTD3 / KOD3	-0.547289	0.000933574	0.000368893	upregulatd
Krr1	TRUE	WTD3 / KOD3	-0.547187	1.94149e-05	1.69965e-05	upregulatd
Cyb5r1	TRUE	WTD3 / KOD3	-0.546427	2.78723e-06	4.0103e-06	upregulatd
Gramd1a	TRUE	WTD3 / KOD3	-0.546373	0.0311929	0.00756274	upregulatd
Ebf1	TRUE	WTD3 / KOD3	-0.545542	3.85164e-07	9.91573e-07	upregulatd
Pdzd8	TRUE	WTD3 / KOD3	-0.545305	0.00138559	0.000512951	upregulatd
Tdrd3	TRUE	WTD3 / KOD3	-0.544881	0.00692578	0.00202079	upregulatd
Lrrc14	TRUE	WTD3 / KOD3	-0.542009	0.00341254	0.00110007	upregulatd
Mms19	TRUE	WTD3 / KOD3	-0.541979	8.92417e-07	1.78151e-06	upregulatd
Mettl6	TRUE	WTD3 / KOD3	-0.541666	0.000163759	8.94945e-05	upregulatd
Tec	TRUE	WTD3 / KOD3	-0.539147	0.113584	0.0239293	upregulatd
Mpp7	TRUE	WTD3 / KOD3	-0.538567	0.0442091	0.0103058	upregulatd
Ndufa4	TRUE	WTD3 / KOD3	-0.538275	2.07293e-05	1.78529e-05	upregulatd
Dynll2	TRUE	WTD3 / KOD3	-0.537381	0.00111655	0.00042835	upregulatd
Cnpy2	TRUE	WTD3 / KOD3	-0.53735	0.00156199	0.000566837	upregulatd
Aicda	TRUE	WTD3 / KOD3	-0.536992	0.000443137	0.000199582	upregulatd
Mier1	TRUE	WTD3 / KOD3	-0.536062	4.92667e-07	1.17823e-06	upregulatd
Cactin	TRUE	WTD3 / KOD3	-0.535646	1.07422e-07	4.15571e-07	upregulatd
Mrps26	TRUE	WTD3 / KOD3	-0.535338	0.000374074	0.000173897	upregulatd
Nrde2	TRUE	WTD3 / KOD3	-0.534869	0.000156261	8.6216e-05	upregulatd
Anxa2	TRUE	WTD3 / KOD3	-0.533876	4.44236e-07	1.09108e-06	upregulatd
Mlycd	TRUE	WTD3 / KOD3	-0.531821	0.205901	0.0408396	upregulatd
Hars2	TRUE	WTD3 / KOD3	-0.530326	1.10045e-05	1.10976e-05	upregulatd
Ndufb7	TRUE	WTD3 / KOD3	-0.530172	0.00569241	0.00170577	upregulatd
Ptpre	TRUE	WTD3 / KOD3	-0.530129	0.194938	0.0388613	upregulatd
Lnpep	TRUE	WTD3 / KOD3	-0.529866	0.000218453	0.000112592	upregulatd
Calcoco1	TRUE	WTD3 / KOD3	-0.529316	0.000315328	0.000151319	upregulatd
Zmym3	TRUE	WTD3 / KOD3	-0.528329	0.00106024	0.000410311	upregulatd
Rgp1	TRUE	WTD3 / KOD3	-0.527979	0.00604001	0.00179497	upregulatd
Slc37a2	TRUE	WTD3 / KOD3	-0.527807	6.87178e-05	4.49988e-05	upregulatd
Ell	TRUE	WTD3 / KOD3	-0.526109	2.10285e-05	1.80381e-05	upregulatd
Zswim8	TRUE	WTD3 / KOD3	-0.525157	1.89249e-05	1.66777e-05	upregulatd
Rab33b	TRUE	WTD3 / KOD3	-0.524529	0.0110467	0.00303387	upregulatd
Usp3	TRUE	WTD3 / KOD3	-0.524381	2.75329e-05	2.21889e-05	upregulatd
Atp13a1	TRUE	WTD3 / KOD3	-0.523846	3.0696e-09	4.16323e-08	upregulatd
Wrb	TRUE	WTD3 / KOD3	-0.523697	0.0254513	0.00631333	upregulatd
Dad1	TRUE	WTD3 / KOD3	-0.523583	6.40156e-08	2.92849e-07	upregulatd
Ppil4	TRUE	WTD3 / KOD3	-0.522679	1.69807e-05	1.53537e-05	upregulatd
Mtch2	TRUE	WTD3 / KOD3	-0.521774	7.88997e-08	3.37331e-07	upregulatd
Sec62	TRUE	WTD3 / KOD3	-0.521735	7.34614e-08	3.20811e-07	upregulatd
Txndc17	TRUE	WTD3 / KOD3	-0.520306	1.07681e-05	1.09142e-05	upregulatd
Zdhhc5	TRUE	WTD3 / KOD3	-0.520272	0.0121008	0.00328247	upregulatd
Zmynd8	TRUE	WTD3 / KOD3	-0.520166	2.50612e-07	7.3872e-07	upregulatd
Bckdha	TRUE	WTD3 / KOD3	-0.518974	9.68609e-08	3.87228e-07	upregulatd
Pdxp	TRUE	WTD3 / KOD3	-0.518085	0.000108578	6.46337e-05	upregulatd
Uqcrq	TRUE	WTD3 / KOD3	-0.517037	6.62615e-05	4.37338e-05	upregulatd
B4galt7	TRUE	WTD3 / KOD3	-0.516861	0.106823	0.0226581	upregulatd
Myo1g	TRUE	WTD3 / KOD3	-0.516753	7.39727e-05	4.76889e-05	upregulatd
Tsfm	TRUE	WTD3 / KOD3	-0.51607	1.44477e-08	1.11012e-07	upregulatd
Ppat	TRUE	WTD3 / KOD3	-0.514758	1.54238e-07	5.31474e-07	upregulatd
Pusl1	TRUE	WTD3 / KOD3	-0.514176	5.81775e-05	3.95042e-05	upregulatd
Arsb	TRUE	WTD3 / KOD3	-0.514125	1.3632e-07	4.86848e-07	upregulatd
Sufu	TRUE	WTD3 / KOD3	-0.513979	0.013034	0.00350226	upregulatd
Xpa	TRUE	WTD3 / KOD3	-0.51383	0.0989415	0.0211569	upregulatd
Bud13	TRUE	WTD3 / KOD3	-0.513439	0.000637311	0.000269113	upregulatd
Ostc	TRUE	WTD3 / KOD3	-0.5127	0.0191732	0.004917	upregulatd
Stxbp3	TRUE	WTD3 / KOD3	-0.511836	1.47028e-05	1.37847e-05	upregulatd
Twistnb	TRUE	WTD3 / KOD3	-0.511387	0.000605069	0.000258009	upregulatd
Cul4a	TRUE	WTD3 / KOD3	-0.510813	1.33911e-05	1.28232e-05	upregulatd
Naaa	TRUE	WTD3 / KOD3	-0.509819	0.000754314	0.000309662	upregulatd
Mak16	TRUE	WTD3 / KOD3	-0.509709	2.36049e-06	3.5547e-06	upregulatd
Slc25a17	TRUE	WTD3 / KOD3	-0.508592	4.1601e-06	5.39749e-06	upregulatd
Serpinh1	TRUE	WTD3 / KOD3	-0.507104	5.97706e-07	1.35156e-06	upregulatd
Pno1	TRUE	WTD3 / KOD3	-0.506009	1.72951e-06	2.85037e-06	upregulatd
Itgav	TRUE	WTD3 / KOD3	-0.504907	0.00122325	0.000462267	upregulatd
Cav1	TRUE	WTD3 / KOD3	-0.504633	0.00226052	0.000774978	upregulatd
Arl6ip5	TRUE	WTD3 / KOD3	-0.504138	2.00831e-06	3.16398e-06	upregulatd
Ergic2	TRUE	WTD3 / KOD3	-0.504132	0.00138236	0.000511983	upregulatd
Dxo	TRUE	WTD3 / KOD3	-0.503348	0.00326237	0.00105827	upregulatd
Bccip	TRUE	WTD3 / KOD3	-0.502117	1.87876e-06	3.0201e-06	upregulatd
Foxk1	TRUE	WTD3 / KOD3	-0.502028	4.68681e-05	3.3394e-05	upregulatd
Mrps15	TRUE	WTD3 / KOD3	-0.501956	8.94391e-05	5.548e-05	upregulatd
46086	TRUE	WTD3 / KOD3	-0.501377	0.00201431	0.000703351	upregulatd
Epc1	TRUE	WTD3 / KOD3	-0.499795	0.0283054	0.00693852	upregulatd
Brip1	TRUE	WTD3 / KOD3	-0.499187	1.93366e-06	3.08015e-06	upregulatd
Rassf4	TRUE	WTD3 / KOD3	-0.49902	0.000282452	0.000138387	upregulatd
Btbd1	TRUE	WTD3 / KOD3	-0.498675	0.00338153	0.00109153	upregulatd
Adam9	TRUE	WTD3 / KOD3	-0.498376	0.000177993	9.55378e-05	upregulatd
Pdcd2l	TRUE	WTD3 / KOD3	-0.497293	1.31565e-05	1.26568e-05	upregulatd
Ndufa3	TRUE	WTD3 / KOD3	-0.497114	1.83411e-06	2.97154e-06	upregulatd
Mgmt	TRUE	WTD3 / KOD3	-0.496258	0.000303933	0.000146917	upregulatd
Chka	TRUE	WTD3 / KOD3	-0.494257	0.00098494	0.000385895	upregulatd
Dnajc11	TRUE	WTD3 / KOD3	-0.491824	6.93907e-08	3.08986e-07	upregulatd
Siae	TRUE	WTD3 / KOD3	-0.489749	0.00389061	0.00123077	upregulatd
Gpat4	TRUE	WTD3 / KOD3	-0.489468	0.000616997	0.000262091	upregulatd
Nqo1	TRUE	WTD3 / KOD3	-0.48946	0.0282715	0.00693135	upregulatd
Ngly1	TRUE	WTD3 / KOD3	-0.489025	4.45578e-05	3.21213e-05	upregulatd
Ncoa2	TRUE	WTD3 / KOD3	-0.48868	0.00225525	0.000773314	upregulatd
Micu2	TRUE	WTD3 / KOD3	-0.488242	0.0142876	0.00379744	upregulatd
Timm10b	TRUE	WTD3 / KOD3	-0.486877	0.00818043	0.00233389	upregulatd
Sart3	TRUE	WTD3 / KOD3	-0.486287	1.11168e-08	9.48288e-08	upregulatd
Lactb	TRUE	WTD3 / KOD3	-0.485721	2.46036e-06	3.66275e-06	upregulatd
Il1r2	TRUE	WTD3 / KOD3	-0.485394	6.42986e-05	4.27026e-05	upregulatd
Hus1	TRUE	WTD3 / KOD3	-0.48464	0.000233938	0.000118872	upregulatd
Exoc4	TRUE	WTD3 / KOD3	-0.484142	3.78432e-06	5.03124e-06	upregulatd
Ppig	TRUE	WTD3 / KOD3	-0.484062	0.000741142	0.000305114	upregulatd
Rb1	TRUE	WTD3 / KOD3	-0.483661	2.87503e-06	4.10165e-06	upregulatd
Golim4	TRUE	WTD3 / KOD3	-0.482933	0.0165682	0.00432603	upregulatd
Cdkal1	TRUE	WTD3 / KOD3	-0.482879	0.00024015	0.000121405	upregulatd
Ppa2	TRUE	WTD3 / KOD3	-0.48272	0.00173854	0.000621337	upregulatd
Kctd12	TRUE	WTD3 / KOD3	-0.482584	4.69463e-07	1.13741e-06	upregulatd
Adat2	TRUE	WTD3 / KOD3	-0.482231	0.00340899	0.00109905	upregulatd
Hdac8	TRUE	WTD3 / KOD3	-0.482207	5.76616e-05	3.92302e-05	upregulatd
Tmtc3	TRUE	WTD3 / KOD3	-0.481727	0.00385881	0.00122228	upregulatd
Plscr1	TRUE	WTD3 / KOD3	-0.481158	0.000412617	0.000188434	upregulatd
Fam91a1	TRUE	WTD3 / KOD3	-0.48093	0.0366428	0.00872086	upregulatd
Taf4	TRUE	WTD3 / KOD3	-0.48012	7.48222e-05	4.81332e-05	upregulatd
Coq8a	TRUE	WTD3 / KOD3	-0.478466	0.152	0.0310802	upregulatd
Arid1b	TRUE	WTD3 / KOD3	-0.477841	1.91534e-07	6.14597e-07	upregulatd
Lemd3	TRUE	WTD3 / KOD3	-0.477295	2.49057e-06	3.69282e-06	upregulatd
Micu1	TRUE	WTD3 / KOD3	-0.475726	1.06314e-05	1.08092e-05	upregulatd
Phlpp1	TRUE	WTD3 / KOD3	-0.475512	9.96135e-05	6.03428e-05	upregulatd
Rsbn1l	TRUE	WTD3 / KOD3	-0.475483	4.12414e-05	3.02417e-05	upregulatd
Aarsd1	TRUE	WTD3 / KOD3	-0.474264	0.000139187	7.86539e-05	upregulatd
Nagk	TRUE	WTD3 / KOD3	-0.473157	0.0223337	0.00562613	upregulatd
Pofut2	TRUE	WTD3 / KOD3	-0.472047	0.000143222	8.05281e-05	upregulatd
Suclg2	TRUE	WTD3 / KOD3	-0.471182	7.27907e-06	8.17869e-06	upregulatd
Zdhhc21	TRUE	WTD3 / KOD3	-0.470439	0.00561234	0.0016849	upregulatd
Kdm5a	TRUE	WTD3 / KOD3	-0.469395	0.00319118	0.00103841	upregulatd
Ptpn2	TRUE	WTD3 / KOD3	-0.46883	8.42935e-06	9.12921e-06	upregulatd
Adpgk	TRUE	WTD3 / KOD3	-0.468546	1.00691e-08	8.91376e-08	upregulatd
Kifap3	TRUE	WTD3 / KOD3	-0.466953	0.0183803	0.0047373	upregulatd
Fam133b	TRUE	WTD3 / KOD3	-0.466692	0.0834572	0.0181735	upregulatd
Mt2	TRUE	WTD3 / KOD3	-0.466464	0.00428073	0.00133542	upregulatd
Galnt7	TRUE	WTD3 / KOD3	-0.466432	8.81919e-06	9.44783e-06	upregulatd
Dtwd1	TRUE	WTD3 / KOD3	-0.466214	0.000139602	7.88514e-05	upregulatd
Isg15	TRUE	WTD3 / KOD3	-0.466183	0.10154	0.021649	upregulatd
Gng12	TRUE	WTD3 / KOD3	-0.465656	0.000505383	0.000222367	upregulatd
Paxbp1	TRUE	WTD3 / KOD3	-0.46496	0.00154103	0.000560273	upregulatd
Ate1	TRUE	WTD3 / KOD3	-0.464504	0.00123249	0.000465162	upregulatd
Myo1c	TRUE	WTD3 / KOD3	-0.46444	5.69731e-09	6.18506e-08	upregulatd
Ado	TRUE	WTD3 / KOD3	-0.464322	2.11737e-07	6.57908e-07	upregulatd
Mycbp2	TRUE	WTD3 / KOD3	-0.464027	1.68353e-07	5.61826e-07	upregulatd
Pigb	TRUE	WTD3 / KOD3	-0.463527	0.0172057	0.00447224	upregulatd
Fnbp4	TRUE	WTD3 / KOD3	-0.463105	0.000274808	0.000135397	upregulatd
Trip10	TRUE	WTD3 / KOD3	-0.463	0.077914	0.0170817	upregulatd
Lmna	TRUE	WTD3 / KOD3	-0.462577	8.12213e-07	1.66524e-06	upregulatd
Tnrc6b	TRUE	WTD3 / KOD3	-0.462026	7.99044e-05	5.07331e-05	upregulatd
Naa30	TRUE	WTD3 / KOD3	-0.461656	0.000402316	0.000184574	upregulatd
Spcs1	TRUE	WTD3 / KOD3	-0.461359	0.00144911	0.000532658	upregulatd
Slc35f2	TRUE	WTD3 / KOD3	-0.460841	0.00435288	0.00135449	upregulatd
Pgpep1	TRUE	WTD3 / KOD3	-0.460827	0.000613382	0.000260798	upregulatd
Elof1	TRUE	WTD3 / KOD3	-0.460382	0.0158716	0.00416557	upregulatd
Gid4	TRUE	WTD3 / KOD3	-0.460276	0.000507701	0.000223256	upregulatd
Prex1	TRUE	WTD3 / KOD3	-0.460011	1.78174e-05	1.59289e-05	upregulatd
Nr3c1	TRUE	WTD3 / KOD3	-0.458652	2.63986e-06	3.84618e-06	upregulatd
Fscn1	TRUE	WTD3 / KOD3	-0.458472	0.000106917	6.38575e-05	upregulatd
Cdc45	TRUE	WTD3 / KOD3	-0.457889	9.91498e-07	1.9176e-06	upregulatd
Rab8a	TRUE	WTD3 / KOD3	-0.457552	7.48649e-06	8.3583e-06	upregulatd
Cables2	TRUE	WTD3 / KOD3	-0.457345	0.15237	0.031148	upregulatd
Itgb1	TRUE	WTD3 / KOD3	-0.45727	5.06657e-08	2.50146e-07	upregulatd
Gimap8	TRUE	WTD3 / KOD3	-0.456414	8.47934e-06	9.16682e-06	upregulatd
Rsbn1	TRUE	WTD3 / KOD3	-0.455977	6.9967e-08	3.10335e-07	upregulatd
Cd19	TRUE	WTD3 / KOD3	-0.455349	6.03971e-07	1.36013e-06	upregulatd
Ckap2l	TRUE	WTD3 / KOD3	-0.455322	0.00656941	0.00193107	upregulatd
Mtmr12	TRUE	WTD3 / KOD3	-0.455137	0.000661709	0.000277651	upregulatd
Abcb7	TRUE	WTD3 / KOD3	-0.455027	0.00220126	0.000757569	upregulatd
Unc119	TRUE	WTD3 / KOD3	-0.454502	0.255843	0.0496468	upregulatd
Slc28a2	TRUE	WTD3 / KOD3	-0.454497	0.0139976	0.00372862	upregulatd
Rnf126	TRUE	WTD3 / KOD3	-0.453967	1.49416e-06	2.5644e-06	upregulatd
Pus3	TRUE	WTD3 / KOD3	-0.453757	0.00611863	0.00181505	upregulatd
Ndufa11	TRUE	WTD3 / KOD3	-0.453561	0.000598261	0.000255549	upregulatd
Qtrt1	TRUE	WTD3 / KOD3	-0.453242	0.000982725	0.000385148	upregulatd
Ric1	TRUE	WTD3 / KOD3	-0.452895	2.02862e-05	1.7569e-05	upregulatd
Arhgap5	TRUE	WTD3 / KOD3	-0.452307	3.50628e-05	2.66994e-05	upregulatd
Vezf1	TRUE	WTD3 / KOD3	-0.452173	0.0279852	0.00686821	upregulatd
Spast	TRUE	WTD3 / KOD3	-0.451045	0.000233477	0.000118691	upregulatd
Slc12a7	TRUE	WTD3 / KOD3	-0.4498	0.246967	0.0481058	upregulatd
Prkcb	TRUE	WTD3 / KOD3	-0.449426	3.73589e-05	2.80187e-05	upregulatd
Smarca2	TRUE	WTD3 / KOD3	-0.44882	0.00247911	0.00083813	upregulatd
Chd1l	TRUE	WTD3 / KOD3	-0.44869	7.60482e-06	8.45768e-06	upregulatd
Dnajc21	TRUE	WTD3 / KOD3	-0.448376	1.65457e-05	1.50702e-05	upregulatd
Zfand1	TRUE	WTD3 / KOD3	-0.44824	0.00142721	0.000526	upregulatd
Clybl	TRUE	WTD3 / KOD3	-0.447489	8.28803e-05	5.22539e-05	upregulatd
Fam76a	TRUE	WTD3 / KOD3	-0.44745	0.115029	0.0242039	upregulatd
Fam118a	TRUE	WTD3 / KOD3	-0.447274	0.0360137	0.00858856	upregulatd
Coq6	TRUE	WTD3 / KOD3	-0.446291	2.63333e-05	2.14629e-05	upregulatd
Aff3	TRUE	WTD3 / KOD3	-0.445849	0.0438165	0.0102244	upregulatd
Wdr24	TRUE	WTD3 / KOD3	-0.445402	0.0874135	0.0189474	upregulatd
Cpt1a	TRUE	WTD3 / KOD3	-0.445353	9.60243e-05	5.86609e-05	upregulatd
Uba3	TRUE	WTD3 / KOD3	-0.444917	8.23534e-06	8.97086e-06	upregulatd
Thumpd2	TRUE	WTD3 / KOD3	-0.443548	0.00325375	0.00105573	upregulatd
Nufip1	TRUE	WTD3 / KOD3	-0.4433	0.00659677	0.00193809	upregulatd
Rngtt	TRUE	WTD3 / KOD3	-0.441995	0.000420042	0.000191202	upregulatd
Dtx2	TRUE	WTD3 / KOD3	-0.440102	0.020755	0.00527474	upregulatd
Supt3	TRUE	WTD3 / KOD3	-0.439734	0.0230415	0.00578165	upregulatd
Nup210	TRUE	WTD3 / KOD3	-0.438602	9.98592e-11	4.99762e-09	upregulatd
Nadk2	TRUE	WTD3 / KOD3	-0.437852	5.47728e-07	1.26848e-06	upregulatd
Vkorc1l1	TRUE	WTD3 / KOD3	-0.437358	0.0160782	0.00421369	upregulatd
Bud31	TRUE	WTD3 / KOD3	-0.436358	6.35901e-06	7.39032e-06	upregulatd
Snupn	TRUE	WTD3 / KOD3	-0.435504	0.0126543	0.00341379	upregulatd
Ncstn	TRUE	WTD3 / KOD3	-0.435266	1.75223e-06	2.87909e-06	upregulatd
Mospd2	TRUE	WTD3 / KOD3	-0.434982	0.0554993	0.0126239	upregulatd
Cers5	TRUE	WTD3 / KOD3	-0.434776	0.00294194	0.000968667	upregulatd
Zfpl1	TRUE	WTD3 / KOD3	-0.434124	0.000198836	0.000104371	upregulatd
Cdk10	TRUE	WTD3 / KOD3	-0.434107	0.0339767	0.00815549	upregulatd
Kptn	TRUE	WTD3 / KOD3	-0.434103	0.000251568	0.000125981	upregulatd
Riok1	TRUE	WTD3 / KOD3	-0.434055	5.53319e-06	6.67862e-06	upregulatd
Slc9a7	TRUE	WTD3 / KOD3	-0.433297	0.00121808	0.000460533	upregulatd
Fcf1	TRUE	WTD3 / KOD3	-0.432542	0.000146979	8.21968e-05	upregulatd
Rab8b	TRUE	WTD3 / KOD3	-0.432478	6.83013e-08	3.05474e-07	upregulatd
Tmem87a	TRUE	WTD3 / KOD3	-0.431759	0.00078606	0.000320173	upregulatd
Slc25a12	TRUE	WTD3 / KOD3	-0.431319	4.45825e-07	1.09409e-06	upregulatd
Sacm1l	TRUE	WTD3 / KOD3	-0.430611	3.86133e-07	9.93114e-07	upregulatd
Thoc2	TRUE	WTD3 / KOD3	-0.429956	6.98053e-07	1.50001e-06	upregulatd
Chd3	TRUE	WTD3 / KOD3	-0.429863	0.000536421	0.000233647	upregulatd
Tmem186	TRUE	WTD3 / KOD3	-0.427976	0.0118494	0.00322418	upregulatd
Tsc2	TRUE	WTD3 / KOD3	-0.427483	0.0251742	0.00625213	upregulatd
Med12	TRUE	WTD3 / KOD3	-0.427297	8.37348e-05	5.26706e-05	upregulatd
Urgcp	TRUE	WTD3 / KOD3	-0.427159	0.0199595	0.00509559	upregulatd
Dctpp1	TRUE	WTD3 / KOD3	-0.426671	0.000773752	0.000316146	upregulatd
Guf1	TRUE	WTD3 / KOD3	-0.426404	0.00428994	0.00133784	upregulatd
Zfp809	TRUE	WTD3 / KOD3	-0.426394	0.0493752	0.0113733	upregulatd
Ctu2	TRUE	WTD3 / KOD3	-0.426057	0.000250145	0.000125418	upregulatd
Prmt1	TRUE	WTD3 / KOD3	-0.425379	4.30945e-06	5.54573e-06	upregulatd
Rabgap1l	TRUE	WTD3 / KOD3	-0.425354	0.00537418	0.0016233	upregulatd
Cr1l	TRUE	WTD3 / KOD3	-0.4249	1.43602e-05	1.35259e-05	upregulatd
Nedd8	TRUE	WTD3 / KOD3	-0.424693	0.00462362	0.00142612	upregulatd
Cnnm3	TRUE	WTD3 / KOD3	-0.424364	0.0108735	0.00299263	upregulatd
Tsc22d2	TRUE	WTD3 / KOD3	-0.424153	0.00446667	0.0013845	upregulatd
Taf1c	TRUE	WTD3 / KOD3	-0.423603	0.0135802	0.00363207	upregulatd
Commd4	TRUE	WTD3 / KOD3	-0.423592	0.00909617	0.00256104	upregulatd
Sucla2	TRUE	WTD3 / KOD3	-0.423556	8.19783e-05	5.17957e-05	upregulatd
Rpl7l1	TRUE	WTD3 / KOD3	-0.422449	0.000264654	0.000131404	upregulatd
Wiz	TRUE	WTD3 / KOD3	-0.422438	4.9027e-05	3.45972e-05	upregulatd
Epha2	TRUE	WTD3 / KOD3	-0.422395	0.000125094	7.22562e-05	upregulatd
Dnmt1	TRUE	WTD3 / KOD3	-0.42169	1.55927e-08	1.16236e-07	upregulatd
Usp4	TRUE	WTD3 / KOD3	-0.42153	4.62077e-05	3.30396e-05	upregulatd
Kansl1	TRUE	WTD3 / KOD3	-0.421245	0.0302403	0.0073584	upregulatd
Naa16	TRUE	WTD3 / KOD3	-0.420778	2.96917e-07	8.28607e-07	upregulatd
Adk	TRUE	WTD3 / KOD3	-0.420277	9.18755e-08	3.74666e-07	upregulatd
Cfp	TRUE	WTD3 / KOD3	-0.420275	0.0505034	0.011605	upregulatd
Nit2	TRUE	WTD3 / KOD3	-0.419068	2.75298e-05	2.21889e-05	upregulatd
Tmed4	TRUE	WTD3 / KOD3	-0.418031	4.34903e-06	5.57898e-06	upregulatd
Dbt	TRUE	WTD3 / KOD3	-0.417445	4.46816e-05	3.21857e-05	upregulatd
Ubp1	TRUE	WTD3 / KOD3	-0.417051	4.80911e-05	3.41003e-05	upregulatd
Plxnc1	TRUE	WTD3 / KOD3	-0.417004	0.00113666	0.000435018	upregulatd
Cybb	TRUE	WTD3 / KOD3	-0.416808	1.67028e-05	1.51746e-05	upregulatd
Scaper	TRUE	WTD3 / KOD3	-0.416077	0.0510863	0.011725	upregulatd
Gna11	TRUE	WTD3 / KOD3	-0.415995	0.00084882	0.000340922	upregulatd
Ubr4	TRUE	WTD3 / KOD3	-0.415738	6.75499e-08	3.02975e-07	upregulatd
Zcchc2	TRUE	WTD3 / KOD3	-0.414916	0.00798486	0.00228591	upregulatd
Ss18	TRUE	WTD3 / KOD3	-0.413703	0.000359135	0.000168218	upregulatd
Srcap	TRUE	WTD3 / KOD3	-0.413666	0.00571117	0.00171047	upregulatd
Pfn2	TRUE	WTD3 / KOD3	-0.413542	6.43813e-06	7.45792e-06	upregulatd
Aga	TRUE	WTD3 / KOD3	-0.413305	0.00198721	0.000695217	upregulatd
Rtn3	TRUE	WTD3 / KOD3	-0.413012	0.000520801	0.000228008	upregulatd
Tjap1	TRUE	WTD3 / KOD3	-0.412938	0.0726481	0.0160426	upregulatd
Cecr2	TRUE	WTD3 / KOD3	-0.412723	0.0431176	0.0100764	upregulatd
Tgs1	TRUE	WTD3 / KOD3	-0.412052	1.0035e-06	1.9331e-06	upregulatd
Krit1	TRUE	WTD3 / KOD3	-0.411507	0.00530593	0.00160644	upregulatd
Usp16	TRUE	WTD3 / KOD3	-0.411434	2.55106e-05	2.09757e-05	upregulatd
Ddx50	TRUE	WTD3 / KOD3	-0.411364	4.14319e-07	1.04023e-06	upregulatd
Adh5	TRUE	WTD3 / KOD3	-0.411322	0.000104791	6.28516e-05	upregulatd
Abcb6	TRUE	WTD3 / KOD3	-0.411156	0.000745407	0.000306584	upregulatd
Dync1h1	TRUE	WTD3 / KOD3	-0.411072	1.02444e-09	2.13033e-08	upregulatd
Cobll1	TRUE	WTD3 / KOD3	-0.41075	0.00530992	0.00160729	upregulatd
Tprkb	TRUE	WTD3 / KOD3	-0.410622	0.000187753	9.96722e-05	upregulatd
Ap3s1	TRUE	WTD3 / KOD3	-0.410025	0.00106065	0.000410459	upregulatd
Srsf3	TRUE	WTD3 / KOD3	-0.409092	3.38272e-07	9.08219e-07	upregulatd
Aco2	TRUE	WTD3 / KOD3	-0.408875	4.7549e-06	5.98007e-06	upregulatd
Trmt2b	TRUE	WTD3 / KOD3	-0.408806	0.126306	0.026309	upregulatd
Tmem19	TRUE	WTD3 / KOD3	-0.408563	0.000593612	0.000253968	upregulatd
Utp23	TRUE	WTD3 / KOD3	-0.408361	4.82353e-05	3.4172e-05	upregulatd
Lsm12	TRUE	WTD3 / KOD3	-0.408035	0.000298304	0.000144662	upregulatd
Polr2m	TRUE	WTD3 / KOD3	-0.406636	0.00531983	0.00160974	upregulatd
Golt1b	TRUE	WTD3 / KOD3	-0.406464	0.000480693	0.000213437	upregulatd
Fam129a	TRUE	WTD3 / KOD3	-0.406431	5.23261e-08	2.54756e-07	upregulatd
Pdpr	TRUE	WTD3 / KOD3	-0.406416	0.000163967	8.95818e-05	upregulatd
Mthfsl	TRUE	WTD3 / KOD3	-0.406378	0.000105423	6.31344e-05	upregulatd
Mtfr1l	TRUE	WTD3 / KOD3	-0.406272	0.147496	0.0302498	upregulatd
Tspan13	TRUE	WTD3 / KOD3	-0.405973	0.0159356	0.00418077	upregulatd
Smap2	TRUE	WTD3 / KOD3	-0.405812	2.7455e-05	2.21463e-05	upregulatd
Mrps10	TRUE	WTD3 / KOD3	-0.40569	0.000155544	8.59085e-05	upregulatd
Itpr1	TRUE	WTD3 / KOD3	-0.405395	8.78704e-07	1.7614e-06	upregulatd
Armcx3	TRUE	WTD3 / KOD3	-0.405203	0.00312562	0.00102009	upregulatd
Usp46	TRUE	WTD3 / KOD3	-0.404678	0.0194478	0.00497952	upregulatd
Mkln1	TRUE	WTD3 / KOD3	-0.404625	8.62132e-06	9.28089e-06	upregulatd
Map3k5	TRUE	WTD3 / KOD3	-0.404367	0.000136297	7.73848e-05	upregulatd
Faap100	TRUE	WTD3 / KOD3	-0.404255	0.248764	0.0484172	upregulatd
Coq3	TRUE	WTD3 / KOD3	-0.403764	3.06877e-06	4.2976e-06	upregulatd
Dusp19	TRUE	WTD3 / KOD3	-0.403255	0.00119955	0.000454785	upregulatd
Alcam	TRUE	WTD3 / KOD3	-0.402789	3.55558e-06	4.80326e-06	upregulatd
Tbp	TRUE	WTD3 / KOD3	-0.402635	0.00263125	0.000881702	upregulatd
Armc8	TRUE	WTD3 / KOD3	-0.40253	2.14103e-07	6.62636e-07	upregulatd
Ubxn7	TRUE	WTD3 / KOD3	-0.401457	4.36796e-05	3.16173e-05	upregulatd
Mtmr6	TRUE	WTD3 / KOD3	-0.401076	0.0175022	0.00453947	upregulatd
Rab3gap1	TRUE	WTD3 / KOD3	-0.400937	2.04543e-06	3.20732e-06	upregulatd
Pitrm1	TRUE	WTD3 / KOD3	-0.400755	7.26554e-08	3.18217e-07	upregulatd
Ercc4	TRUE	WTD3 / KOD3	-0.400627	0.0131797	0.0035373	upregulatd
Hcfc2	TRUE	WTD3 / KOD3	-0.399715	0.179946	0.0361626	upregulatd
Pex3	TRUE	WTD3 / KOD3	-0.399124	4.77061e-05	3.38897e-05	upregulatd
Ndufb10	TRUE	WTD3 / KOD3	-0.398997	0.000446466	0.000200774	upregulatd
Trmt1	TRUE	WTD3 / KOD3	-0.398765	5.90138e-08	2.77493e-07	upregulatd
Pfkfb3	TRUE	WTD3 / KOD3	-0.398271	2.5927e-05	2.12297e-05	upregulatd
Kctd10	TRUE	WTD3 / KOD3	-0.398268	0.0182019	0.00469745	upregulatd
Taf1	TRUE	WTD3 / KOD3	-0.398177	0.000736902	0.000303626	upregulatd
Dhx33	TRUE	WTD3 / KOD3	-0.397559	0.00181804	0.000645115	upregulatd
Zbtb38	TRUE	WTD3 / KOD3	-0.397304	0.223695	0.0440097	upregulatd
Cbx1	TRUE	WTD3 / KOD3	-0.397074	0.00281357	0.000933244	upregulatd
Gphn	TRUE	WTD3 / KOD3	-0.39677	3.22867e-05	2.50321e-05	upregulatd
Gorasp1	TRUE	WTD3 / KOD3	-0.396098	0.000864274	0.000346126	upregulatd
Nop56	TRUE	WTD3 / KOD3	-0.395931	1.65195e-06	2.75781e-06	upregulatd
Prpf4b	TRUE	WTD3 / KOD3	-0.395456	1.86596e-06	3.00603e-06	upregulatd
Socs2	TRUE	WTD3 / KOD3	-0.395452	0.0266603	0.00657983	upregulatd
Ndufs7	TRUE	WTD3 / KOD3	-0.395356	1.13615e-05	1.13585e-05	upregulatd
Pcyox1	TRUE	WTD3 / KOD3	-0.395334	1.93983e-05	1.69852e-05	upregulatd
Lmf2	TRUE	WTD3 / KOD3	-0.394973	0.000662302	0.000277838	upregulatd
Trappc2l	TRUE	WTD3 / KOD3	-0.394676	0.00177744	0.000632967	upregulatd
Irf2bp1	TRUE	WTD3 / KOD3	-0.39466	6.80407e-05	4.46449e-05	upregulatd
Sgpp1	TRUE	WTD3 / KOD3	-0.392899	7.49585e-06	8.365e-06	upregulatd
Zwilch	TRUE	WTD3 / KOD3	-0.392849	2.46593e-05	2.04153e-05	upregulatd
Dnajc8	TRUE	WTD3 / KOD3	-0.39263	1.58499e-05	1.46038e-05	upregulatd
Nfs1	TRUE	WTD3 / KOD3	-0.392092	4.65696e-06	5.88282e-06	upregulatd
Faf2	TRUE	WTD3 / KOD3	-0.390492	1.20233e-07	4.47416e-07	upregulatd
Tra2a	TRUE	WTD3 / KOD3	-0.389624	9.3191e-07	1.83522e-06	upregulatd
Glb1	TRUE	WTD3 / KOD3	-0.38931	0.000104959	6.29156e-05	upregulatd
Lmbrd1	TRUE	WTD3 / KOD3	-0.389069	0.113417	0.0238982	upregulatd
Ly6d	TRUE	WTD3 / KOD3	-0.388954	1.83687e-05	1.63053e-05	upregulatd
Rhot1	TRUE	WTD3 / KOD3	-0.388553	0.00121088	0.00045854	upregulatd
Tmem175	TRUE	WTD3 / KOD3	-0.388103	0.0153698	0.00404861	upregulatd
Kdm4c	TRUE	WTD3 / KOD3	-0.38756	0.00017137	9.27321e-05	upregulatd
Taf1b	TRUE	WTD3 / KOD3	-0.386807	0.000133107	7.59848e-05	upregulatd
Slc25a25	TRUE	WTD3 / KOD3	-0.3868	0.0432927	0.010114	upregulatd
C1qbp	TRUE	WTD3 / KOD3	-0.386682	0.0018975	0.000668477	upregulatd
Uimc1	TRUE	WTD3 / KOD3	-0.386629	4.05416e-07	1.02387e-06	upregulatd
Exosc9	TRUE	WTD3 / KOD3	-0.386526	8.4398e-06	9.13591e-06	upregulatd
Arhgap15	TRUE	WTD3 / KOD3	-0.385909	0.00113458	0.000434363	upregulatd
Abcb1b	TRUE	WTD3 / KOD3	-0.385431	1.13855e-06	2.1155e-06	upregulatd
Kars	TRUE	WTD3 / KOD3	-0.38437	5.0196e-06	6.22742e-06	upregulatd
Prkca	TRUE	WTD3 / KOD3	-0.38413	1.7065e-05	1.54113e-05	upregulatd
Snx27	TRUE	WTD3 / KOD3	-0.384119	3.94147e-08	2.10977e-07	upregulatd
Alg1	TRUE	WTD3 / KOD3	-0.384097	0.00538383	0.00162566	upregulatd
Gk	TRUE	WTD3 / KOD3	-0.383929	0.000781047	0.000318572	upregulatd
Uck1	TRUE	WTD3 / KOD3	-0.383778	0.00216539	0.000746953	upregulatd
Ptbp2	TRUE	WTD3 / KOD3	-0.383712	4.96326e-05	3.49294e-05	upregulatd
Appl1	TRUE	WTD3 / KOD3	-0.383596	1.49684e-07	5.21307e-07	upregulatd
Rasa3	TRUE	WTD3 / KOD3	-0.383518	4.14559e-06	5.38271e-06	upregulatd
Atpaf2	TRUE	WTD3 / KOD3	-0.38296	5.46451e-05	3.76453e-05	upregulatd
Opa3	TRUE	WTD3 / KOD3	-0.381067	0.0116749	0.00318317	upregulatd
Msi2	TRUE	WTD3 / KOD3	-0.380967	0.00951052	0.00266093	upregulatd
Fryl	TRUE	WTD3 / KOD3	-0.380859	1.41399e-08	1.09488e-07	upregulatd
Rchy1	TRUE	WTD3 / KOD3	-0.380746	0.00104827	0.000406381	upregulatd
Rad9a	TRUE	WTD3 / KOD3	-0.38073	0.0668236	0.0148883	upregulatd
Kdm2b	TRUE	WTD3 / KOD3	-0.380235	0.025956	0.00642491	upregulatd
Rnaseh2b	TRUE	WTD3 / KOD3	-0.380065	0.000237431	0.000120306	upregulatd
Ppan	TRUE	WTD3 / KOD3	-0.3799	6.26513e-06	7.31224e-06	upregulatd
Sidt2	TRUE	WTD3 / KOD3	-0.379674	0.0238438	0.00596016	upregulatd
Dpm1	TRUE	WTD3 / KOD3	-0.379563	1.04611e-06	1.99141e-06	upregulatd
Pank4	TRUE	WTD3 / KOD3	-0.379513	0.00163723	0.000589893	upregulatd
Arid5a	TRUE	WTD3 / KOD3	-0.379486	0.000229307	0.000116999	upregulatd
Rbm34	TRUE	WTD3 / KOD3	-0.379248	1.09514e-05	1.10597e-05	upregulatd
Eif4a1	TRUE	WTD3 / KOD3	-0.379156	7.08816e-08	3.13558e-07	upregulatd
Alg8	TRUE	WTD3 / KOD3	-0.378589	5.58612e-05	3.82793e-05	upregulatd
Ythdc1	TRUE	WTD3 / KOD3	-0.378293	0.000274003	0.000135056	upregulatd
Fitm2	TRUE	WTD3 / KOD3	-0.377922	0.0217223	0.00549183	upregulatd
Dcun1d1	TRUE	WTD3 / KOD3	-0.377854	0.000193357	0.000102077	upregulatd
Mpc2	TRUE	WTD3 / KOD3	-0.377759	1.07679e-05	1.09142e-05	upregulatd
Gvin1	TRUE	WTD3 / KOD3	-0.377649	8.00655e-08	3.40539e-07	upregulatd
Ubac2	TRUE	WTD3 / KOD3	-0.377407	2.44872e-05	2.03042e-05	upregulatd
Ppih	TRUE	WTD3 / KOD3	-0.377338	4.0017e-05	2.95306e-05	upregulatd
Srpk2	TRUE	WTD3 / KOD3	-0.377321	3.98625e-08	2.1261e-07	upregulatd
Hsd17b12	TRUE	WTD3 / KOD3	-0.37723	7.51485e-05	4.82957e-05	upregulatd
Timm22	TRUE	WTD3 / KOD3	-0.377188	2.91113e-05	2.31442e-05	upregulatd
H2-Q7	TRUE	WTD3 / KOD3	-0.37631	0.00806086	0.00230474	upregulatd
B3galt6	TRUE	WTD3 / KOD3	-0.375786	0.000292477	0.00014231	upregulatd
Atp2c1	TRUE	WTD3 / KOD3	-0.37554	0.236478	0.046267	upregulatd
Mfsd1	TRUE	WTD3 / KOD3	-0.375304	0.00863948	0.00244853	upregulatd
Cdk5rap1	TRUE	WTD3 / KOD3	-0.374969	0.0363875	0.00866778	upregulatd
Commd2	TRUE	WTD3 / KOD3	-0.373391	4.81768e-05	3.41417e-05	upregulatd
Ubr3	TRUE	WTD3 / KOD3	-0.373377	0.00101701	0.0003964	upregulatd
Vbp1	TRUE	WTD3 / KOD3	-0.373091	0.000147563	8.24653e-05	upregulatd
Otub1	TRUE	WTD3 / KOD3	-0.373037	4.36493e-06	5.59459e-06	upregulatd
Ankrd11	TRUE	WTD3 / KOD3	-0.372628	0.103135	0.0219563	upregulatd
Il21r	TRUE	WTD3 / KOD3	-0.372204	0.158315	0.0322445	upregulatd
Nrm	TRUE	WTD3 / KOD3	-0.372083	0.000226891	0.000115991	upregulatd
Stam	TRUE	WTD3 / KOD3	-0.370411	0.00303734	0.000995342	upregulatd
Tmem256	TRUE	WTD3 / KOD3	-0.370232	4.95967e-06	6.17399e-06	upregulatd
Ogfod1	TRUE	WTD3 / KOD3	-0.37012	5.56767e-06	6.70675e-06	upregulatd
Msl2	TRUE	WTD3 / KOD3	-0.369876	0.0321008	0.0077563	upregulatd
Plek	TRUE	WTD3 / KOD3	-0.36964	0.00120449	0.000456406	upregulatd
Ipo9	TRUE	WTD3 / KOD3	-0.369638	4.37693e-10	1.25876e-08	upregulatd
Banf1	TRUE	WTD3 / KOD3	-0.369464	0.000194238	0.000102445	upregulatd
Trim33	TRUE	WTD3 / KOD3	-0.369229	5.17099e-06	6.36527e-06	upregulatd
Gapdh	TRUE	WTD3 / KOD3	-0.368475	2.91839e-08	1.71763e-07	upregulatd
Hadha	TRUE	WTD3 / KOD3	-0.368453	3.21519e-06	4.45252e-06	upregulatd
Hgsnat	TRUE	WTD3 / KOD3	-0.36806	0.00297079	0.000977073	upregulatd
Zfp384	TRUE	WTD3 / KOD3	-0.367646	0.0276454	0.00679315	upregulatd
Zfyve21	TRUE	WTD3 / KOD3	-0.367102	0.0682463	0.0151739	upregulatd
Tmem50b	TRUE	WTD3 / KOD3	-0.367009	0.139796	0.0288307	upregulatd
Naa25	TRUE	WTD3 / KOD3	-0.366618	5.2113e-05	3.6272e-05	upregulatd
Xpo4	TRUE	WTD3 / KOD3	-0.366581	1.46454e-07	5.13752e-07	upregulatd
Trmt10a	TRUE	WTD3 / KOD3	-0.364694	0.0102874	0.00285121	upregulatd
Rab43	TRUE	WTD3 / KOD3	-0.364668	0.000553098	0.000239529	upregulatd
Glrx3	TRUE	WTD3 / KOD3	-0.364533	1.39601e-05	1.32463e-05	upregulatd
Strn4	TRUE	WTD3 / KOD3	-0.364227	1.8635e-06	3.0049e-06	upregulatd
Slc25a51	TRUE	WTD3 / KOD3	-0.363825	0.0064268	0.00189375	upregulatd
Aven	TRUE	WTD3 / KOD3	-0.363409	0.00116254	0.000443198	upregulatd
Med17	TRUE	WTD3 / KOD3	-0.363177	0.00208417	0.000723846	upregulatd
Pi4ka	TRUE	WTD3 / KOD3	-0.362555	0.000392906	0.00018101	upregulatd
Dock8	TRUE	WTD3 / KOD3	-0.361895	2.4699e-08	1.5555e-07	upregulatd
Rap2b	TRUE	WTD3 / KOD3	-0.361887	0.00135354	0.000503172	upregulatd
Aaas	TRUE	WTD3 / KOD3	-0.361729	4.16359e-05	3.04739e-05	upregulatd
Gpx4	TRUE	WTD3 / KOD3	-0.361486	0.000314946	0.000151165	upregulatd
Mocs1	TRUE	WTD3 / KOD3	-0.360335	0.00211029	0.000731105	upregulatd
Ubqln4	TRUE	WTD3 / KOD3	-0.360257	4.20518e-05	3.07084e-05	upregulatd
Decr1	TRUE	WTD3 / KOD3	-0.35942	2.89824e-05	2.3071e-05	upregulatd
Ing2	TRUE	WTD3 / KOD3	-0.359231	0.0388319	0.00917681	upregulatd
Dock2	TRUE	WTD3 / KOD3	-0.358535	4.70288e-07	1.13919e-06	upregulatd
Traf6	TRUE	WTD3 / KOD3	-0.358467	0.00414425	0.00129881	upregulatd
Ddx47	TRUE	WTD3 / KOD3	-0.358452	1.57183e-05	1.45156e-05	upregulatd
Chd1	TRUE	WTD3 / KOD3	-0.358367	0.145484	0.0298805	upregulatd
Fn1	TRUE	WTD3 / KOD3	-0.357975	0.182479	0.0366157	upregulatd
Slc12a2	TRUE	WTD3 / KOD3	-0.357563	4.31047e-06	5.54657e-06	upregulatd
Tra2b	TRUE	WTD3 / KOD3	-0.356806	2.59649e-05	2.12503e-05	upregulatd
St3gal6	TRUE	WTD3 / KOD3	-0.35656	0.00134654	0.000500977	upregulatd
Sec22b	TRUE	WTD3 / KOD3	-0.356131	0.000110478	6.55282e-05	upregulatd
Nle1	TRUE	WTD3 / KOD3	-0.355733	2.69746e-05	2.18504e-05	upregulatd
Llgl1	TRUE	WTD3 / KOD3	-0.355495	0.0174005	0.00451655	upregulatd
Clpp	TRUE	WTD3 / KOD3	-0.355313	0.00744663	0.00215139	upregulatd
Eif2s3x	TRUE	WTD3 / KOD3	-0.355223	2.36239e-08	1.5106e-07	upregulatd
Ankrd10	TRUE	WTD3 / KOD3	-0.354935	0.0171397	0.00445733	upregulatd
Timm23	TRUE	WTD3 / KOD3	-0.354418	2.17653e-05	1.85599e-05	upregulatd
Cldn10	TRUE	WTD3 / KOD3	-0.353227	0.00885154	0.00250093	upregulatd
Tsr1	TRUE	WTD3 / KOD3	-0.35322	5.61194e-08	2.6791e-07	upregulatd
Ahcyl1	TRUE	WTD3 / KOD3	-0.353196	0.000337556	0.000160017	upregulatd
Gbp5	TRUE	WTD3 / KOD3	-0.35246	0.112107	0.0236557	upregulatd
Trmt11	TRUE	WTD3 / KOD3	-0.352356	0.00190071	0.000669403	upregulatd
Cdan1	TRUE	WTD3 / KOD3	-0.352321	0.000346091	0.000163346	upregulatd
Tbc1d10b	TRUE	WTD3 / KOD3	-0.351154	0.000575736	0.000247519	upregulatd
Setd2	TRUE	WTD3 / KOD3	-0.351152	5.04215e-06	6.24766e-06	upregulatd
Pon3	TRUE	WTD3 / KOD3	-0.351139	0.0393858	0.00929543	upregulatd
Lage3	TRUE	WTD3 / KOD3	-0.351024	0.000854597	0.000342889	upregulatd
Nemp1	TRUE	WTD3 / KOD3	-0.35102	1.56323e-05	1.44567e-05	upregulatd
Znfx1	TRUE	WTD3 / KOD3	-0.350751	0.000234436	0.00011905	upregulatd
Tmem263	TRUE	WTD3 / KOD3	-0.350548	8.39951e-05	5.28056e-05	upregulatd
Cyb5r4	TRUE	WTD3 / KOD3	-0.350472	4.71999e-06	5.94563e-06	upregulatd
Nsrp1	TRUE	WTD3 / KOD3	-0.350418	0.000282907	0.000138565	upregulatd
Timm17a	TRUE	WTD3 / KOD3	-0.350407	0.00395732	0.00124853	upregulatd
Vmp1	TRUE	WTD3 / KOD3	-0.349868	0.0136496	0.0036483	upregulatd
Phactr4	TRUE	WTD3 / KOD3	-0.349843	0.0267767	0.00660497	upregulatd
Pex16	TRUE	WTD3 / KOD3	-0.349458	0.0325465	0.00785188	upregulatd
Heatr1	TRUE	WTD3 / KOD3	-0.349361	1.26562e-08	1.02106e-07	upregulatd
Itpa	TRUE	WTD3 / KOD3	-0.349218	0.00223653	0.000767824	upregulatd
Ing5	TRUE	WTD3 / KOD3	-0.349099	0.0217436	0.00549657	upregulatd
Mob2	TRUE	WTD3 / KOD3	-0.348911	0.000131491	7.52364e-05	upregulatd
Paxip1	TRUE	WTD3 / KOD3	-0.348765	0.00156479	0.000567646	upregulatd
Lap3	TRUE	WTD3 / KOD3	-0.348753	4.33416e-07	1.07435e-06	upregulatd
Spryd7	TRUE	WTD3 / KOD3	-0.348591	0.0327779	0.00790083	upregulatd
Hadhb	TRUE	WTD3 / KOD3	-0.348107	1.21764e-07	4.50397e-07	upregulatd
Foxo1	TRUE	WTD3 / KOD3	-0.347717	1.27646e-06	2.29299e-06	upregulatd
Hacd2	TRUE	WTD3 / KOD3	-0.34715	0.00354043	0.00113521	upregulatd
Tor1b	TRUE	WTD3 / KOD3	-0.346431	0.0111125	0.00304949	upregulatd
Elovl1	TRUE	WTD3 / KOD3	-0.34643	0.234153	0.0458718	upregulatd
Ipo13	TRUE	WTD3 / KOD3	-0.346028	0.000309187	0.000148963	upregulatd
Fndc1	TRUE	WTD3 / KOD3	-0.345958	0.225249	0.0442905	upregulatd
Ltn1	TRUE	WTD3 / KOD3	-0.345933	3.68054e-06	4.92993e-06	upregulatd
Nae1	TRUE	WTD3 / KOD3	-0.345582	2.3243e-07	7.02154e-07	upregulatd
Sar1a	TRUE	WTD3 / KOD3	-0.345465	0.0094315	0.00264217	upregulatd
Abcc4	TRUE	WTD3 / KOD3	-0.345175	0.0275499	0.00677296	upregulatd
Pikfyve	TRUE	WTD3 / KOD3	-0.345101	0.000136446	7.74577e-05	upregulatd
Dhx8	TRUE	WTD3 / KOD3	-0.344842	2.45292e-06	3.65612e-06	upregulatd
Tmppe	TRUE	WTD3 / KOD3	-0.344814	0.174838	0.035238	upregulatd
Ppp1r12a	TRUE	WTD3 / KOD3	-0.344251	0.000531079	0.000231677	upregulatd
Relb	TRUE	WTD3 / KOD3	-0.344058	2.90176e-05	2.30904e-05	upregulatd
Vps13a	TRUE	WTD3 / KOD3	-0.344036	1.19836e-06	2.19095e-06	upregulatd
Vdac1	TRUE	WTD3 / KOD3	-0.343811	6.4788e-06	7.49119e-06	upregulatd
Nme1	TRUE	WTD3 / KOD3	-0.343086	0.000129514	7.43176e-05	upregulatd
Vps41	TRUE	WTD3 / KOD3	-0.343036	0.00740046	0.00213958	upregulatd
Cog6	TRUE	WTD3 / KOD3	-0.342837	0.000261303	0.000130054	upregulatd
Larp7	TRUE	WTD3 / KOD3	-0.342534	5.3607e-05	3.70833e-05	upregulatd
Fip1l1	TRUE	WTD3 / KOD3	-0.342331	7.75368e-05	4.95124e-05	upregulatd
Pabpn1	TRUE	WTD3 / KOD3	-0.341307	1.50518e-06	2.57829e-06	upregulatd
Cd38	TRUE	WTD3 / KOD3	-0.341292	0.0183697	0.0047349	upregulatd
Ndufb11	TRUE	WTD3 / KOD3	-0.341087	0.000616244	0.000261808	upregulatd
Ahcyl2	TRUE	WTD3 / KOD3	-0.340912	1.0311e-07	4.03884e-07	upregulatd
Brms1	TRUE	WTD3 / KOD3	-0.340603	0.145427	0.0298704	upregulatd
Acsl1	TRUE	WTD3 / KOD3	-0.340588	1.74128e-05	1.56492e-05	upregulatd
Rptor	TRUE	WTD3 / KOD3	-0.340404	0.00238628	0.000811264	upregulatd
Map4k4	TRUE	WTD3 / KOD3	-0.340253	0.0195368	0.00499942	upregulatd
Tdp2	TRUE	WTD3 / KOD3	-0.339896	0.00710036	0.0020655	upregulatd
Actn1	TRUE	WTD3 / KOD3	-0.339651	0.00390292	0.00123388	upregulatd
Mbd1	TRUE	WTD3 / KOD3	-0.339324	0.000770453	0.000315047	upregulatd
Smg1	TRUE	WTD3 / KOD3	-0.338817	1.16367e-08	9.72082e-08	upregulatd
Acadsb	TRUE	WTD3 / KOD3	-0.338683	0.000609665	0.000259468	upregulatd
Armc10	TRUE	WTD3 / KOD3	-0.338108	0.000132596	7.57522e-05	upregulatd
Nemf	TRUE	WTD3 / KOD3	-0.337612	4.32691e-07	1.0734e-06	upregulatd
Gtse1	TRUE	WTD3 / KOD3	-0.336972	5.30143e-05	3.67733e-05	upregulatd
Derl2	TRUE	WTD3 / KOD3	-0.336851	0.000239296	0.000121055	upregulatd
Emg1	TRUE	WTD3 / KOD3	-0.336708	2.86809e-06	4.09537e-06	upregulatd
Rab18	TRUE	WTD3 / KOD3	-0.336248	5.43661e-05	3.74944e-05	upregulatd
Ptma	TRUE	WTD3 / KOD3	-0.336168	0.00118156	0.000449114	upregulatd
Zkscan1	TRUE	WTD3 / KOD3	-0.335737	0.0174334	0.00452353	upregulatd
Ivd	TRUE	WTD3 / KOD3	-0.335712	4.48348e-06	5.71144e-06	upregulatd
Strip1	TRUE	WTD3 / KOD3	-0.335495	2.14284e-07	6.62805e-07	upregulatd
Kmt2b	TRUE	WTD3 / KOD3	-0.335451	0.000171804	9.29133e-05	upregulatd
Prim1	TRUE	WTD3 / KOD3	-0.335144	2.27831e-05	1.92085e-05	upregulatd
Naa15	TRUE	WTD3 / KOD3	-0.335102	3.91768e-09	4.85908e-08	upregulatd
Cln5	TRUE	WTD3 / KOD3	-0.334978	0.0096831	0.00270307	upregulatd
Ndufa7	TRUE	WTD3 / KOD3	-0.334702	0.170608	0.0344841	upregulatd
Trmu	TRUE	WTD3 / KOD3	-0.334438	0.00188489	0.00066478	upregulatd
Zbtb2	TRUE	WTD3 / KOD3	-0.334368	0.00150337	0.000548974	upregulatd
Ftl1	TRUE	WTD3 / KOD3	-0.333905	0.00144336	0.000530998	upregulatd
Rab5a	TRUE	WTD3 / KOD3	-0.333871	1.02664e-05	1.05393e-05	upregulatd
Rnf138	TRUE	WTD3 / KOD3	-0.333798	0.0107868	0.00297172	upregulatd
Ppwd1	TRUE	WTD3 / KOD3	-0.333035	1.80844e-06	2.94202e-06	upregulatd
Pepd	TRUE	WTD3 / KOD3	-0.332736	3.2539e-05	2.51734e-05	upregulatd
Alpl	TRUE	WTD3 / KOD3	-0.332246	3.00355e-05	2.36758e-05	upregulatd
Dusp11	TRUE	WTD3 / KOD3	-0.332238	0.0139414	0.00371625	upregulatd
Nup85	TRUE	WTD3 / KOD3	-0.332123	0.000220614	0.000113474	upregulatd
Ppp1r18	TRUE	WTD3 / KOD3	-0.331749	5.8777e-07	1.33447e-06	upregulatd
Nkap	TRUE	WTD3 / KOD3	-0.331672	0.00736801	0.00213166	upregulatd
Mtch1	TRUE	WTD3 / KOD3	-0.331524	4.00858e-06	5.25219e-06	upregulatd
H2-L	TRUE	WTD3 / KOD3	-0.331134	4.45208e-05	3.21028e-05	upregulatd
Ccdc47	TRUE	WTD3 / KOD3	-0.331069	0.000134218	7.64674e-05	upregulatd
Arl1	TRUE	WTD3 / KOD3	-0.330937	0.0002374	0.000120298	upregulatd
Tmem70	TRUE	WTD3 / KOD3	-0.330186	0.00285879	0.000945852	upregulatd
Mef2c	TRUE	WTD3 / KOD3	-0.329517	1.09841e-05	1.10853e-05	upregulatd
Mrpl30	TRUE	WTD3 / KOD3	-0.329354	0.00225477	0.000773184	upregulatd
Wdr4	TRUE	WTD3 / KOD3	-0.329252	3.25032e-06	4.49028e-06	upregulatd
Ankrd13a	TRUE	WTD3 / KOD3	-0.328097	0.000535931	0.000233461	upregulatd
Senp1	TRUE	WTD3 / KOD3	-0.327827	2.28309e-06	3.46946e-06	upregulatd
Fam169b	TRUE	WTD3 / KOD3	-0.327719	0.00408249	0.00128191	upregulatd
Fbxl20	TRUE	WTD3 / KOD3	-0.327452	5.22154e-05	3.63349e-05	upregulatd
Cpeb4	TRUE	WTD3 / KOD3	-0.327121	0.0086039	0.00243946	upregulatd
Sde2	TRUE	WTD3 / KOD3	-0.327043	0.011379	0.00311278	upregulatd
Timm50	TRUE	WTD3 / KOD3	-0.326957	5.35984e-08	2.59589e-07	upregulatd
Pan3	TRUE	WTD3 / KOD3	-0.326948	0.0136353	0.00364519	upregulatd
Ap3m1	TRUE	WTD3 / KOD3	-0.326582	6.28155e-05	4.19478e-05	upregulatd
Glud1	TRUE	WTD3 / KOD3	-0.326265	9.56102e-08	3.84335e-07	upregulatd
Hnrnpd	TRUE	WTD3 / KOD3	-0.325923	0.000113762	6.70549e-05	upregulatd
Mob4	TRUE	WTD3 / KOD3	-0.325852	4.80025e-05	3.40503e-05	upregulatd
Orc3	TRUE	WTD3 / KOD3	-0.325627	0.00236655	0.000805443	upregulatd
Zmym4	TRUE	WTD3 / KOD3	-0.325469	0.000610421	0.000259745	upregulatd
Gnb4	TRUE	WTD3 / KOD3	-0.325265	0.00150058	0.000548183	upregulatd
Sin3b	TRUE	WTD3 / KOD3	-0.324906	0.000284511	0.000139164	upregulatd
Thyn1	TRUE	WTD3 / KOD3	-0.324436	0.0775162	0.0170024	upregulatd
Rragc	TRUE	WTD3 / KOD3	-0.324255	9.74327e-05	5.93191e-05	upregulatd
Slc39a7	TRUE	WTD3 / KOD3	-0.324199	0.000610853	0.000259885	upregulatd
Dync1i2	TRUE	WTD3 / KOD3	-0.324044	0.000190034	0.000100648	upregulatd
Ctu1	TRUE	WTD3 / KOD3	-0.323594	0.00192093	0.000675367	upregulatd
Cwf19l2	TRUE	WTD3 / KOD3	-0.323353	0.0119324	0.00324311	upregulatd
Fbxo3	TRUE	WTD3 / KOD3	-0.322856	9.87634e-05	5.99374e-05	upregulatd
H2-K1	TRUE	WTD3 / KOD3	-0.322315	6.02675e-07	1.35864e-06	upregulatd
Mlkl	TRUE	WTD3 / KOD3	-0.322045	0.00596403	0.00177603	upregulatd
Noa1	TRUE	WTD3 / KOD3	-0.32184	1.48294e-05	1.388e-05	upregulatd
Timm17b	TRUE	WTD3 / KOD3	-0.321534	5.58265e-05	3.82625e-05	upregulatd
Mpg	TRUE	WTD3 / KOD3	-0.32152	0.00912157	0.00256761	upregulatd
Mtpap	TRUE	WTD3 / KOD3	-0.321505	6.81862e-05	4.47208e-05	upregulatd
Bend3	TRUE	WTD3 / KOD3	-0.321256	0.0318925	0.0077133	upregulatd
Caap1	TRUE	WTD3 / KOD3	-0.321076	2.99546e-06	4.2221e-06	upregulatd
Tia1	TRUE	WTD3 / KOD3	-0.320844	0.00837598	0.00238271	upregulatd
Tango6	TRUE	WTD3 / KOD3	-0.320595	0.0111514	0.00305869	upregulatd
Chmp6	TRUE	WTD3 / KOD3	-0.320197	7.82886e-05	4.99013e-05	upregulatd
Htt	TRUE	WTD3 / KOD3	-0.320024	9.41663e-08	3.809e-07	upregulatd
Gstz1	TRUE	WTD3 / KOD3	-0.319764	0.0280005	0.00687163	upregulatd
Tsc22d4	TRUE	WTD3 / KOD3	-0.319312	0.0021533	0.000743467	upregulatd
Brf1	TRUE	WTD3 / KOD3	-0.318628	0.0107598	0.00296538	upregulatd
Iba57	TRUE	WTD3 / KOD3	-0.318161	0.00616868	0.00182802	upregulatd
Elf2	TRUE	WTD3 / KOD3	-0.31775	0.000441353	0.000198915	upregulatd
Aktip	TRUE	WTD3 / KOD3	-0.317441	0.0196291	0.00502012	upregulatd
Gramd4	TRUE	WTD3 / KOD3	-0.31738	0.00784362	0.00225067	upregulatd
Srp68	TRUE	WTD3 / KOD3	-0.3171	8.23233e-05	5.19678e-05	upregulatd
Nxt1	TRUE	WTD3 / KOD3	-0.31688	0.0189939	0.00487578	upregulatd
Mtrr	TRUE	WTD3 / KOD3	-0.316007	0.00374548	0.00119146	upregulatd
Eef1g	TRUE	WTD3 / KOD3	-0.315687	2.00816e-05	1.74391e-05	upregulatd
Tiprl	TRUE	WTD3 / KOD3	-0.31553	0.000161008	8.83219e-05	upregulatd
Cnot7	TRUE	WTD3 / KOD3	-0.315505	0.00161474	0.000582948	upregulatd
Rrp15	TRUE	WTD3 / KOD3	-0.315423	1.49565e-06	2.56606e-06	upregulatd
N6amt1	TRUE	WTD3 / KOD3	-0.315282	0.0514149	0.0117928	upregulatd
Ckap2	TRUE	WTD3 / KOD3	-0.315244	0.000744086	0.000306141	upregulatd
Lrrc41	TRUE	WTD3 / KOD3	-0.315235	0.00419407	0.00131217	upregulatd
Fntb	TRUE	WTD3 / KOD3	-0.315085	0.00238899	0.000812126	upregulatd
Uqcrfs1	TRUE	WTD3 / KOD3	-0.314665	1.72728e-07	5.71472e-07	upregulatd
Trub1	TRUE	WTD3 / KOD3	-0.314536	0.0128656	0.00346316	upregulatd
Pnkd	TRUE	WTD3 / KOD3	-0.314438	0.00143858	0.000529613	upregulatd
Map2k4	TRUE	WTD3 / KOD3	-0.31441	0.000533299	0.00023249	upregulatd
Rnf7	TRUE	WTD3 / KOD3	-0.314271	0.000393921	0.000181416	upregulatd
Iars	TRUE	WTD3 / KOD3	-0.314215	1.38823e-07	4.92857e-07	upregulatd
Krtcap2	TRUE	WTD3 / KOD3	-0.314208	0.00111997	0.000429485	upregulatd
Dimt1	TRUE	WTD3 / KOD3	-0.314099	5.60198e-05	3.83621e-05	upregulatd
Tomm22	TRUE	WTD3 / KOD3	-0.313264	0.000355225	0.000166787	upregulatd
Crtc1	TRUE	WTD3 / KOD3	-0.312531	0.0151773	0.00400414	upregulatd
Rcn1	TRUE	WTD3 / KOD3	-0.312096	9.45093e-06	9.9256e-06	upregulatd
Cd84	TRUE	WTD3 / KOD3	-0.31115	0.0242104	0.00604092	upregulatd
Eml2	TRUE	WTD3 / KOD3	-0.310994	7.78218e-07	1.61406e-06	upregulatd
Srp72	TRUE	WTD3 / KOD3	-0.310685	0.000129968	7.45215e-05	upregulatd
Tlr9	TRUE	WTD3 / KOD3	-0.31054	0.138467	0.0285806	upregulatd
Nsun6	TRUE	WTD3 / KOD3	-0.310434	0.00558234	0.00167707	upregulatd
Mgst1	TRUE	WTD3 / KOD3	-0.309694	0.0728673	0.0160882	upregulatd
Dnajc7	TRUE	WTD3 / KOD3	-0.309625	5.0357e-05	3.53348e-05	upregulatd
Lrrc40	TRUE	WTD3 / KOD3	-0.307927	2.12086e-06	3.29391e-06	upregulatd
Arfrp1	TRUE	WTD3 / KOD3	-0.307872	0.00448291	0.00138853	upregulatd
Cops7a	TRUE	WTD3 / KOD3	-0.307704	0.00501732	0.00153036	upregulatd
Zcchc9	TRUE	WTD3 / KOD3	-0.307647	0.0502497	0.0115523	upregulatd
Smg8	TRUE	WTD3 / KOD3	-0.307624	0.000180029	9.64336e-05	upregulatd
Jagn1	TRUE	WTD3 / KOD3	-0.307497	0.000296194	0.000143815	upregulatd
Dnm3	TRUE	WTD3 / KOD3	-0.306181	0.0650572	0.014534	upregulatd
Pstk	TRUE	WTD3 / KOD3	-0.305741	0.163131	0.0331252	upregulatd
Bag4	TRUE	WTD3 / KOD3	-0.304902	0.00522212	0.0015848	upregulatd
Dhx35	TRUE	WTD3 / KOD3	-0.304881	0.000130117	7.45838e-05	upregulatd
Pex6	TRUE	WTD3 / KOD3	-0.304023	0.00049132	0.000217201	upregulatd
Mkrn1	TRUE	WTD3 / KOD3	-0.302389	0.034346	0.00823636	upregulatd
Ggnbp2	TRUE	WTD3 / KOD3	-0.302282	0.00605966	0.00180001	upregulatd
Anxa3	TRUE	WTD3 / KOD3	-0.30191	0.0626107	0.0140451	upregulatd
Cops3	TRUE	WTD3 / KOD3	-0.301633	0.000155514	8.58982e-05	upregulatd
Pla2g15	TRUE	WTD3 / KOD3	-0.301625	0.138848	0.0286535	upregulatd
Lrr1	TRUE	WTD3 / KOD3	-0.301532	0.00976404	0.00272278	upregulatd
Ranbp3	TRUE	WTD3 / KOD3	-0.301309	2.04975e-08	1.37143e-07	upregulatd
Hint3	TRUE	WTD3 / KOD3	-0.301303	0.0737652	0.0162685	upregulatd
Ep300	TRUE	WTD3 / KOD3	-0.301169	0.000107105	6.3944e-05	upregulatd
Nmt2	TRUE	WTD3 / KOD3	-0.301139	2.40872e-05	2.005e-05	upregulatd
Spin1	TRUE	WTD3 / KOD3	-0.301095	0.11182	0.0236019	upregulatd
Kif13b	TRUE	WTD3 / KOD3	-0.301055	2.46519e-06	3.66785e-06	upregulatd
Lrrk1	TRUE	WTD3 / KOD3	-0.301029	0.0156518	0.00411494	upregulatd
Mrps33	TRUE	WTD3 / KOD3	-0.301023	6.87896e-05	4.50335e-05	upregulatd
Ttc5	TRUE	WTD3 / KOD3	-0.300938	5.36048e-05	3.70833e-05	upregulatd
Rsl24d1	TRUE	WTD3 / KOD3	-0.300795	0.0578869	0.0131043	upregulatd
Sugt1	TRUE	WTD3 / KOD3	-0.300649	6.09229e-05	4.09425e-05	upregulatd
Cpsf1	TRUE	WTD3 / KOD3	-0.300221	4.43266e-06	5.66062e-06	upregulatd
Nsmce2	TRUE	WTD3 / KOD3	-0.300036	0.0323465	0.00780965	upregulatd
Nudt19	TRUE	WTD3 / KOD3	0.300612	0.0218461	0.00551906	downregulatd
Mrpl23	TRUE	WTD3 / KOD3	0.301053	3.15305e-06	4.38503e-06	downregulatd
Ireb2	TRUE	WTD3 / KOD3	0.30159	1.04972e-06	1.99625e-06	downregulatd
Terf2ip	TRUE	WTD3 / KOD3	0.302327	3.60918e-05	2.72879e-05	downregulatd
Poc5	TRUE	WTD3 / KOD3	0.30305	0.00156717	0.000568359	downregulatd
Rtcb	TRUE	WTD3 / KOD3	0.303074	5.4954e-08	2.64279e-07	downregulatd
Oxnad1	TRUE	WTD3 / KOD3	0.303109	0.0272081	0.00669895	downregulatd
Usp25	TRUE	WTD3 / KOD3	0.303309	0.000928381	0.000367214	downregulatd
Bpnt1	TRUE	WTD3 / KOD3	0.303555	1.18034e-05	1.16682e-05	downregulatd
Prdx1	TRUE	WTD3 / KOD3	0.303654	9.04696e-07	1.7979e-06	downregulatd
Hmgb3	TRUE	WTD3 / KOD3	0.304158	3.79151e-05	2.83324e-05	downregulatd
Ugdh	TRUE	WTD3 / KOD3	0.304785	2.146e-06	3.31754e-06	downregulatd
Piga	TRUE	WTD3 / KOD3	0.305007	0.0220268	0.005559	downregulatd
Add3	TRUE	WTD3 / KOD3	0.305043	2.6383e-05	2.14929e-05	downregulatd
Clcc1	TRUE	WTD3 / KOD3	0.306603	0.00525997	0.00159458	downregulatd
Exosc6	TRUE	WTD3 / KOD3	0.306875	0.00401311	0.00126324	downregulatd
Bdh1	TRUE	WTD3 / KOD3	0.306994	6.52122e-07	1.43122e-06	downregulatd
Npc2	TRUE	WTD3 / KOD3	0.307082	0.000281718	0.000138086	downregulatd
Mcl1	TRUE	WTD3 / KOD3	0.307291	0.00034405	0.000162587	downregulatd
Pfn1	TRUE	WTD3 / KOD3	0.307505	2.01748e-05	1.74997e-05	downregulatd
Cdc42se2	TRUE	WTD3 / KOD3	0.307529	0.00129384	0.000484551	downregulatd
Mrpl46	TRUE	WTD3 / KOD3	0.307678	6.00569e-05	4.04874e-05	downregulatd
Acaa2	TRUE	WTD3 / KOD3	0.307816	0.000258576	0.000128945	downregulatd
Vim	TRUE	WTD3 / KOD3	0.307904	7.67559e-08	3.30773e-07	downregulatd
Zbtb7a	TRUE	WTD3 / KOD3	0.308275	0.00212793	0.000736302	downregulatd
Actbl2	TRUE	WTD3 / KOD3	0.308451	0.00128218	0.000480677	downregulatd
Urod	TRUE	WTD3 / KOD3	0.308679	0.000111143	6.58218e-05	downregulatd
Mapk14	TRUE	WTD3 / KOD3	0.309065	1.27098e-07	4.64094e-07	downregulatd
Polr3f	TRUE	WTD3 / KOD3	0.309069	0.00122532	0.000462918	downregulatd
Net1	TRUE	WTD3 / KOD3	0.309191	0.00529485	0.00160341	downregulatd
Prdx4	TRUE	WTD3 / KOD3	0.309432	5.42002e-05	3.74124e-05	downregulatd
Rtel1	TRUE	WTD3 / KOD3	0.30952	0.185919	0.0372378	downregulatd
Rnf14	TRUE	WTD3 / KOD3	0.309724	0.0221639	0.00558872	downregulatd
Chaf1b	TRUE	WTD3 / KOD3	0.310013	4.46357e-05	3.21667e-05	downregulatd
Vps25	TRUE	WTD3 / KOD3	0.310021	0.103744	0.0220694	downregulatd
Cog3	TRUE	WTD3 / KOD3	0.310675	0.0369798	0.00879143	downregulatd
Rpl38	TRUE	WTD3 / KOD3	0.310694	6.36963e-06	7.39912e-06	downregulatd
Baz1a	TRUE	WTD3 / KOD3	0.311203	8.2339e-07	1.68294e-06	downregulatd
Ccdc134	TRUE	WTD3 / KOD3	0.311302	0.0260293	0.00644093	downregulatd
Aacs	TRUE	WTD3 / KOD3	0.311329	3.36941e-11	2.58016e-09	downregulatd
Fubp1	TRUE	WTD3 / KOD3	0.311646	8.98381e-07	1.78956e-06	downregulatd
Zyg11b	TRUE	WTD3 / KOD3	0.312096	0.000235915	0.000119679	downregulatd
Cdc42	TRUE	WTD3 / KOD3	0.312238	0.00133231	0.000496568	downregulatd
Pdk3	TRUE	WTD3 / KOD3	0.312246	2.519e-05	2.07667e-05	downregulatd
Endod1	TRUE	WTD3 / KOD3	0.312305	0.190611	0.0380806	downregulatd
Fam192a	TRUE	WTD3 / KOD3	0.312345	4.41705e-05	3.1908e-05	downregulatd
Psmd7	TRUE	WTD3 / KOD3	0.312467	0.00019778	0.000103944	downregulatd
Numa1	TRUE	WTD3 / KOD3	0.312541	1.51038e-05	1.40824e-05	downregulatd
Utp14b	TRUE	WTD3 / KOD3	0.312616	0.000836362	0.000336716	downregulatd
Myo1e	TRUE	WTD3 / KOD3	0.313009	2.47982e-06	3.68291e-06	downregulatd
Rgs14	TRUE	WTD3 / KOD3	0.313684	0.247772	0.0482465	downregulatd
Aars	TRUE	WTD3 / KOD3	0.314097	7.97118e-08	3.39612e-07	downregulatd
Fam104a	TRUE	WTD3 / KOD3	0.314296	0.0991349	0.0211925	downregulatd
Churc1	TRUE	WTD3 / KOD3	0.314568	0.00537666	0.00162395	downregulatd
Adar	TRUE	WTD3 / KOD3	0.314704	2.59621e-05	2.12492e-05	downregulatd
Fbxo38	TRUE	WTD3 / KOD3	0.314889	0.000122094	7.09167e-05	downregulatd
Ikbkb	TRUE	WTD3 / KOD3	0.314977	0.0012644	0.000474927	downregulatd
Ifrd2	TRUE	WTD3 / KOD3	0.315007	0.00257329	0.000865216	downregulatd
Plch1	TRUE	WTD3 / KOD3	0.31505	3.64837e-06	4.89703e-06	downregulatd
Hs1bp3	TRUE	WTD3 / KOD3	0.315175	0.00199009	0.000696062	downregulatd
Ech1	TRUE	WTD3 / KOD3	0.315181	0.0154055	0.00405678	downregulatd
Dpysl2	TRUE	WTD3 / KOD3	0.315213	1.48864e-06	2.55844e-06	downregulatd
Palm	TRUE	WTD3 / KOD3	0.315272	0.0173531	0.00450604	downregulatd
Irf9	TRUE	WTD3 / KOD3	0.315276	0.0248353	0.00617735	downregulatd
Dtl	TRUE	WTD3 / KOD3	0.316353	0.000389447	0.000179664	downregulatd
Batf	TRUE	WTD3 / KOD3	0.316388	0.00752854	0.00217192	downregulatd
Ipo11	TRUE	WTD3 / KOD3	0.316708	0.000216329	0.00011169	downregulatd
St6gal1	TRUE	WTD3 / KOD3	0.317802	0.00380568	0.00120775	downregulatd
Tbck	TRUE	WTD3 / KOD3	0.318007	0.0228374	0.00573614	downregulatd
Pabpc1	TRUE	WTD3 / KOD3	0.318216	8.4118e-05	5.28673e-05	downregulatd
Gnl1	TRUE	WTD3 / KOD3	0.319021	0.000187777	9.96812e-05	downregulatd
Stard7	TRUE	WTD3 / KOD3	0.319179	0.0392965	0.00927713	downregulatd
Dars2	TRUE	WTD3 / KOD3	0.319517	0.000133259	7.60455e-05	downregulatd
Anxa7	TRUE	WTD3 / KOD3	0.320672	1.24473e-06	2.25107e-06	downregulatd
Fermt3	TRUE	WTD3 / KOD3	0.321222	3.93345e-06	5.17633e-06	downregulatd
Pdia4	TRUE	WTD3 / KOD3	0.321552	9.24394e-06	9.76558e-06	downregulatd
Mndal	TRUE	WTD3 / KOD3	0.321804	2.35391e-05	1.96966e-05	downregulatd
Tubb2a	TRUE	WTD3 / KOD3	0.322043	2.62849e-06	3.83631e-06	downregulatd
Elp5	TRUE	WTD3 / KOD3	0.322359	0.000266272	0.000132028	downregulatd
Ubap2l	TRUE	WTD3 / KOD3	0.322615	1.22438e-06	2.22552e-06	downregulatd
Nfya	TRUE	WTD3 / KOD3	0.324108	0.000549806	0.000238399	downregulatd
Sigmar1	TRUE	WTD3 / KOD3	0.324786	0.00257764	0.000866525	downregulatd
Meaf6	TRUE	WTD3 / KOD3	0.324884	0.00357457	0.00114447	downregulatd
Pnpla2	TRUE	WTD3 / KOD3	0.325032	0.0332561	0.00800146	downregulatd
Fars2	TRUE	WTD3 / KOD3	0.325219	0.0262366	0.00648721	downregulatd
Pxn	TRUE	WTD3 / KOD3	0.325323	0.000225009	0.000115249	downregulatd
Ebp	TRUE	WTD3 / KOD3	0.325348	0.0048409	0.00148369	downregulatd
Zc3h12d	TRUE	WTD3 / KOD3	0.326133	2.83883e-05	2.27257e-05	downregulatd
Eif3c	TRUE	WTD3 / KOD3	0.326685	1.08688e-09	2.18833e-08	downregulatd
Rtn4	TRUE	WTD3 / KOD3	0.326747	2.06579e-05	1.78026e-05	downregulatd
Itfg1	TRUE	WTD3 / KOD3	0.32687	0.0623721	0.0139957	downregulatd
Smn1	TRUE	WTD3 / KOD3	0.327034	8.05093e-05	5.10523e-05	downregulatd
Kcnab2	TRUE	WTD3 / KOD3	0.327079	0.00120518	0.000456641	downregulatd
Hltf	TRUE	WTD3 / KOD3	0.327791	2.55345e-05	2.09896e-05	downregulatd
Epn1	TRUE	WTD3 / KOD3	0.327876	3.27141e-06	4.51111e-06	downregulatd
Nudt5	TRUE	WTD3 / KOD3	0.328373	0.000328928	0.000156629	downregulatd
Mtdh	TRUE	WTD3 / KOD3	0.328392	2.00436e-05	1.74142e-05	downregulatd
Dhps	TRUE	WTD3 / KOD3	0.328896	0.00207051	0.000719964	downregulatd
Hvcn1	TRUE	WTD3 / KOD3	0.328927	0.000135472	7.70271e-05	downregulatd
Hmgcl	TRUE	WTD3 / KOD3	0.329621	0.000693036	0.000288473	downregulatd
Kifc1	TRUE	WTD3 / KOD3	0.329648	0.00172087	0.000615814	downregulatd
Polr3h	TRUE	WTD3 / KOD3	0.32979	0.0290351	0.00709851	downregulatd
Impa2	TRUE	WTD3 / KOD3	0.330027	2.80391e-05	2.25098e-05	downregulatd
Nvl	TRUE	WTD3 / KOD3	0.33021	2.46665e-07	7.29741e-07	downregulatd
Brd2	TRUE	WTD3 / KOD3	0.330257	0.000104997	6.29261e-05	downregulatd
Cdca7l	TRUE	WTD3 / KOD3	0.330762	0.000406045	0.000186006	downregulatd
Fgd2	TRUE	WTD3 / KOD3	0.330842	2.38686e-05	1.99113e-05	downregulatd
Dhfr	TRUE	WTD3 / KOD3	0.331292	7.73932e-06	8.57298e-06	downregulatd
Cabin1	TRUE	WTD3 / KOD3	0.331413	0.0622783	0.0139782	downregulatd
Hspe1	TRUE	WTD3 / KOD3	0.33143	2.90873e-05	2.313e-05	downregulatd
Ndufaf3	TRUE	WTD3 / KOD3	0.331505	0.0525454	0.0120187	downregulatd
Rwdd2b	TRUE	WTD3 / KOD3	0.331622	0.151378	0.0309644	downregulatd
Pias2	TRUE	WTD3 / KOD3	0.331705	0.124493	0.0259732	downregulatd
Pcna	TRUE	WTD3 / KOD3	0.331816	4.77122e-07	1.15132e-06	downregulatd
Trim27	TRUE	WTD3 / KOD3	0.331888	0.0015614	0.000566704	downregulatd
Yme1l1	TRUE	WTD3 / KOD3	0.331985	7.19003e-07	1.52893e-06	downregulatd
Cd47	TRUE	WTD3 / KOD3	0.332263	4.97305e-05	3.49901e-05	downregulatd
Med15	TRUE	WTD3 / KOD3	0.332702	0.0378471	0.00897417	downregulatd
Dus1l	TRUE	WTD3 / KOD3	0.333448	0.0348291	0.00833784	downregulatd
Parp14	TRUE	WTD3 / KOD3	0.333481	7.36261e-06	8.24942e-06	downregulatd
Eif4g3	TRUE	WTD3 / KOD3	0.333748	7.87744e-06	8.69199e-06	downregulatd
Uap1l1	TRUE	WTD3 / KOD3	0.334037	2.69043e-08	1.63667e-07	downregulatd
Pdcl	TRUE	WTD3 / KOD3	0.334336	4.3209e-05	3.13658e-05	downregulatd
St7	TRUE	WTD3 / KOD3	0.334575	0.00592792	0.00176661	downregulatd
Igtp	TRUE	WTD3 / KOD3	0.33481	8.20346e-05	5.18248e-05	downregulatd
Gatad2a	TRUE	WTD3 / KOD3	0.33498	1.28118e-06	2.29929e-06	downregulatd
Eea1	TRUE	WTD3 / KOD3	0.335767	7.33857e-07	1.55076e-06	downregulatd
Isyna1	TRUE	WTD3 / KOD3	0.335878	2.22279e-08	1.45353e-07	downregulatd
Mga	TRUE	WTD3 / KOD3	0.335969	0.0128836	0.00346752	downregulatd
Tnfrsf8	TRUE	WTD3 / KOD3	0.337017	0.00045662	0.000204519	downregulatd
Acsl5	TRUE	WTD3 / KOD3	0.337629	8.96583e-07	1.78698e-06	downregulatd
Actr2	TRUE	WTD3 / KOD3	0.338594	1.43318e-07	5.05348e-07	downregulatd
Ap5b1	TRUE	WTD3 / KOD3	0.338978	0.00579722	0.00173268	downregulatd
Vcp	TRUE	WTD3 / KOD3	0.339125	5.4086e-05	3.7351e-05	downregulatd
Anp32a	TRUE	WTD3 / KOD3	0.339178	9.22337e-06	9.75071e-06	downregulatd
Cript	TRUE	WTD3 / KOD3	0.340753	0.000169278	9.18218e-05	downregulatd
Scfd2	TRUE	WTD3 / KOD3	0.340774	2.28786e-05	1.92663e-05	downregulatd
Ncaph2	TRUE	WTD3 / KOD3	0.341051	0.000201304	0.000105434	downregulatd
Naglu	TRUE	WTD3 / KOD3	0.341376	0.000282264	0.000138317	downregulatd
Fam49a	TRUE	WTD3 / KOD3	0.34154	0.101551	0.021651	downregulatd
Add1	TRUE	WTD3 / KOD3	0.341558	3.25993e-05	2.52157e-05	downregulatd
Nutf2	TRUE	WTD3 / KOD3	0.341624	1.6435e-05	1.50003e-05	downregulatd
Flad1	TRUE	WTD3 / KOD3	0.341934	0.000456075	0.000204336	downregulatd
Nanp	TRUE	WTD3 / KOD3	0.342252	0.000181674	9.70903e-05	downregulatd
Suclg1	TRUE	WTD3 / KOD3	0.342703	8.93833e-06	9.53735e-06	downregulatd
Tpm3	TRUE	WTD3 / KOD3	0.343114	1.18988e-05	1.17416e-05	downregulatd
Mtif2	TRUE	WTD3 / KOD3	0.343138	0.000218405	0.000112581	downregulatd
Mapre2	TRUE	WTD3 / KOD3	0.344172	0.000331995	0.000157845	downregulatd
Rbl1	TRUE	WTD3 / KOD3	0.344331	5.97477e-06	7.06563e-06	downregulatd
Tpst1	TRUE	WTD3 / KOD3	0.344506	0.0488767	0.0112736	downregulatd
Kif11	TRUE	WTD3 / KOD3	0.344988	3.33932e-06	4.57784e-06	downregulatd
Pabpc6	TRUE	WTD3 / KOD3	0.345083	0.00926089	0.00260088	downregulatd
Ogt	TRUE	WTD3 / KOD3	0.345124	4.71925e-07	1.14208e-06	downregulatd
Gtf2e2	TRUE	WTD3 / KOD3	0.346083	0.0025875	0.000869159	downregulatd
Sorl1	TRUE	WTD3 / KOD3	0.346185	0.000422366	0.000191989	downregulatd
Rsu1	TRUE	WTD3 / KOD3	0.346565	0.00213044	0.000737047	downregulatd
Edc3	TRUE	WTD3 / KOD3	0.347637	8.46851e-05	5.31592e-05	downregulatd
Erp29	TRUE	WTD3 / KOD3	0.34771	5.15947e-05	3.59981e-05	downregulatd
Pcyt2	TRUE	WTD3 / KOD3	0.347851	0.00313006	0.00102129	downregulatd
Pgd	TRUE	WTD3 / KOD3	0.348751	2.50579e-06	3.70732e-06	downregulatd
Rad21	TRUE	WTD3 / KOD3	0.348807	5.49177e-06	6.64328e-06	downregulatd
Lactb2	TRUE	WTD3 / KOD3	0.34885	2.15401e-05	1.83992e-05	downregulatd
Wdr6	TRUE	WTD3 / KOD3	0.348907	3.02854e-06	4.25595e-06	downregulatd
Ktn1	TRUE	WTD3 / KOD3	0.349242	1.23992e-05	1.21049e-05	downregulatd
Ctsb	TRUE	WTD3 / KOD3	0.349533	1.21391e-05	1.19153e-05	downregulatd
Wdr81	TRUE	WTD3 / KOD3	0.350281	0.000195564	0.000102992	downregulatd
Actr3	TRUE	WTD3 / KOD3	0.350331	6.33608e-09	6.62151e-08	downregulatd
Rpap1	TRUE	WTD3 / KOD3	0.350557	6.2266e-07	1.38848e-06	downregulatd
Acyp1	TRUE	WTD3 / KOD3	0.350622	0.00775499	0.00222907	downregulatd
Gpam	TRUE	WTD3 / KOD3	0.351527	0.00808284	0.00230995	downregulatd
Llph	TRUE	WTD3 / KOD3	0.351679	0.147241	0.0302054	downregulatd
Coro7	TRUE	WTD3 / KOD3	0.351704	3.61429e-05	2.73155e-05	downregulatd
Grk6	TRUE	WTD3 / KOD3	0.352082	2.46696e-05	2.04207e-05	downregulatd
Rad51ap1	TRUE	WTD3 / KOD3	0.352163	2.91366e-06	4.14023e-06	downregulatd
Glipr2	TRUE	WTD3 / KOD3	0.353101	0.00206277	0.000717673	downregulatd
Tbl1x	TRUE	WTD3 / KOD3	0.353153	0.000200229	0.000104978	downregulatd
Rad23a	TRUE	WTD3 / KOD3	0.353797	8.36307e-06	9.07608e-06	downregulatd
Romo1	TRUE	WTD3 / KOD3	0.35405	0.000376429	0.000174802	downregulatd
Oxr1	TRUE	WTD3 / KOD3	0.355615	0.0449361	0.0104585	downregulatd
Ilvbl	TRUE	WTD3 / KOD3	0.356165	0.000134439	7.65732e-05	downregulatd
Galns	TRUE	WTD3 / KOD3	0.356379	0.00411819	0.00129161	downregulatd
Mroh1	TRUE	WTD3 / KOD3	0.356798	0.00218806	0.000753614	downregulatd
Ambra1	TRUE	WTD3 / KOD3	0.356813	0.0118087	0.00321428	downregulatd
Stat2	TRUE	WTD3 / KOD3	0.356885	0.000196191	0.000103273	downregulatd
Nup35	TRUE	WTD3 / KOD3	0.356916	1.77409e-05	1.58762e-05	downregulatd
Tor3a	TRUE	WTD3 / KOD3	0.35697	0.00146426	0.000537135	downregulatd
Sp100	TRUE	WTD3 / KOD3	0.357042	1.10193e-07	4.22058e-07	downregulatd
Hdac10	TRUE	WTD3 / KOD3	0.35731	0.00263676	0.000883215	downregulatd
Pdcl3	TRUE	WTD3 / KOD3	0.357324	9.74337e-05	5.93191e-05	downregulatd
Esco2	TRUE	WTD3 / KOD3	0.357463	0.0397319	0.00936828	downregulatd
Ttc4	TRUE	WTD3 / KOD3	0.357526	0.0126384	0.00341019	downregulatd
Aim2	TRUE	WTD3 / KOD3	0.358101	0.000171876	9.29424e-05	downregulatd
Pygo2	TRUE	WTD3 / KOD3	0.358348	0.00136749	0.000507515	downregulatd
Gnpnat1	TRUE	WTD3 / KOD3	0.358775	1.29062e-05	1.24749e-05	downregulatd
Tipin	TRUE	WTD3 / KOD3	0.358863	0.000125921	7.26417e-05	downregulatd
Fbxo7	TRUE	WTD3 / KOD3	0.359247	0.00101485	0.000395702	downregulatd
Csrp2	TRUE	WTD3 / KOD3	0.361014	0.000635037	0.000268296	downregulatd
Ccdc59	TRUE	WTD3 / KOD3	0.362808	0.0183413	0.00472831	downregulatd
Kif2c	TRUE	WTD3 / KOD3	0.363162	1.04196e-05	1.06509e-05	downregulatd
Dicer1	TRUE	WTD3 / KOD3	0.363191	7.52307e-06	8.38914e-06	downregulatd
Irgm1	TRUE	WTD3 / KOD3	0.364373	9.37892e-08	3.80084e-07	downregulatd
Lgmn	TRUE	WTD3 / KOD3	0.364481	0.0302883	0.00736828	downregulatd
Rps6kb2	TRUE	WTD3 / KOD3	0.364818	0.00137056	0.000508395	downregulatd
Rps25	TRUE	WTD3 / KOD3	0.364971	9.47582e-05	5.80504e-05	downregulatd
Rangap1	TRUE	WTD3 / KOD3	0.365255	5.45459e-08	2.62906e-07	downregulatd
Lars2	TRUE	WTD3 / KOD3	0.365622	6.52976e-06	7.53384e-06	downregulatd
Nacc1	TRUE	WTD3 / KOD3	0.366374	3.63062e-07	9.51685e-07	downregulatd
Orc1	TRUE	WTD3 / KOD3	0.366543	0.000219659	0.00011311	downregulatd
Smyd3	TRUE	WTD3 / KOD3	0.367768	3.43539e-06	4.67412e-06	downregulatd
Ndufaf1	TRUE	WTD3 / KOD3	0.367905	0.000338201	0.000160273	downregulatd
Slc25a1	TRUE	WTD3 / KOD3	0.368035	1.66355e-05	1.51308e-05	downregulatd
Parp1	TRUE	WTD3 / KOD3	0.368182	3.65837e-05	2.75695e-05	downregulatd
Gpsm1	TRUE	WTD3 / KOD3	0.368726	0.015871	0.0041655	downregulatd
Tyms	TRUE	WTD3 / KOD3	0.369548	9.8101e-07	1.90169e-06	downregulatd
Cacybp	TRUE	WTD3 / KOD3	0.369699	8.06042e-05	5.10931e-05	downregulatd
Usf2	TRUE	WTD3 / KOD3	0.370196	0.0292978	0.00715608	downregulatd
Hjurp	TRUE	WTD3 / KOD3	0.370421	0.000922741	0.00036531	downregulatd
Mrps16	TRUE	WTD3 / KOD3	0.370598	0.000482832	0.000214215	downregulatd
Ddt	TRUE	WTD3 / KOD3	0.370764	0.000152258	8.44933e-05	downregulatd
Lipa	TRUE	WTD3 / KOD3	0.371577	3.15321e-06	4.38503e-06	downregulatd
Ccdc115	TRUE	WTD3 / KOD3	0.371965	0.0122439	0.0033165	downregulatd
Ccdc50	TRUE	WTD3 / KOD3	0.37213	0.00126318	0.000474562	downregulatd
Fbxw7	TRUE	WTD3 / KOD3	0.37267	0.000781922	0.000318834	downregulatd
Ifi203	TRUE	WTD3 / KOD3	0.373488	0.00390961	0.00123556	downregulatd
Rdh14	TRUE	WTD3 / KOD3	0.373767	0.0884425	0.0191455	downregulatd
Exog	TRUE	WTD3 / KOD3	0.373782	0.00209378	0.000726608	downregulatd
Anp32b	TRUE	WTD3 / KOD3	0.373871	9.60567e-06	1.00508e-05	downregulatd
Uhrf2	TRUE	WTD3 / KOD3	0.373884	0.000144149	8.09186e-05	downregulatd
Hsd17b7	TRUE	WTD3 / KOD3	0.374731	0.000139371	7.874e-05	downregulatd
Ugcg	TRUE	WTD3 / KOD3	0.3754	8.66475e-06	9.31695e-06	downregulatd
Pcyt1a	TRUE	WTD3 / KOD3	0.375565	0.000764621	0.000313148	downregulatd
Atg2b	TRUE	WTD3 / KOD3	0.37558	1.24161e-05	1.2119e-05	downregulatd
Eif2ak2	TRUE	WTD3 / KOD3	0.375664	9.56601e-05	5.84917e-05	downregulatd
Wipf1	TRUE	WTD3 / KOD3	0.376045	2.36978e-05	1.98018e-05	downregulatd
Sel1l	TRUE	WTD3 / KOD3	0.37628	6.10285e-07	1.37038e-06	downregulatd
Inpp1	TRUE	WTD3 / KOD3	0.376319	0.000151165	8.39876e-05	downregulatd
Tigar	TRUE	WTD3 / KOD3	0.376449	0.0109691	0.00301537	downregulatd
Mat2a	TRUE	WTD3 / KOD3	0.376509	6.19995e-06	7.2593e-06	downregulatd
Txlna	TRUE	WTD3 / KOD3	0.37669	3.35958e-05	2.58247e-05	downregulatd
Pgls	TRUE	WTD3 / KOD3	0.37718	0.000142214	8.00632e-05	downregulatd
Marf1	TRUE	WTD3 / KOD3	0.377589	0.0346488	0.00829881	downregulatd
Gabarapl1	TRUE	WTD3 / KOD3	0.377845	0.086787	0.0188246	downregulatd
Os9	TRUE	WTD3 / KOD3	0.378099	5.34791e-05	3.70136e-05	downregulatd
Tbc1d4	TRUE	WTD3 / KOD3	0.378416	9.50792e-05	5.82091e-05	downregulatd
Ist1	TRUE	WTD3 / KOD3	0.37902	0.000308517	0.000148729	downregulatd
2010300C02Rik	TRUE	WTD3 / KOD3	0.379488	0.123407	0.0257761	downregulatd
Ahsa1	TRUE	WTD3 / KOD3	0.379833	6.54664e-06	7.55041e-06	downregulatd
Cntnap1	TRUE	WTD3 / KOD3	0.380378	0.078706	0.0172402	downregulatd
Pgk1	TRUE	WTD3 / KOD3	0.380551	2.91586e-07	8.19979e-07	downregulatd
Shmt2	TRUE	WTD3 / KOD3	0.381058	9.25109e-08	3.76478e-07	downregulatd
Pkn2	TRUE	WTD3 / KOD3	0.381062	0.000707173	0.000293382	downregulatd
Rnps1	TRUE	WTD3 / KOD3	0.381239	5.87892e-07	1.33454e-06	downregulatd
Mtbp	TRUE	WTD3 / KOD3	0.381299	0.0452168	0.0105174	downregulatd
Cdk5rap3	TRUE	WTD3 / KOD3	0.38178	8.50136e-05	5.33149e-05	downregulatd
Mcmbp	TRUE	WTD3 / KOD3	0.381808	2.38616e-06	3.58402e-06	downregulatd
Echdc1	TRUE	WTD3 / KOD3	0.382006	1.20186e-05	1.18264e-05	downregulatd
Prrc1	TRUE	WTD3 / KOD3	0.382213	1.73602e-05	1.56141e-05	downregulatd
Pacsin2	TRUE	WTD3 / KOD3	0.382501	3.25354e-06	4.49349e-06	downregulatd
Zgpat	TRUE	WTD3 / KOD3	0.383329	0.000260994	0.000129926	downregulatd
Snx11	TRUE	WTD3 / KOD3	0.384653	0.000208066	0.000108191	downregulatd
Mbd3	TRUE	WTD3 / KOD3	0.384946	0.0570911	0.0129452	downregulatd
Ciapin1	TRUE	WTD3 / KOD3	0.385213	1.65079e-07	5.54775e-07	downregulatd
Cbx3	TRUE	WTD3 / KOD3	0.386162	0.00055593	0.000240575	downregulatd
Cpsf7	TRUE	WTD3 / KOD3	0.386313	0.000188497	9.99859e-05	downregulatd
Fasn	TRUE	WTD3 / KOD3	0.387899	1.85e-09	3.04226e-08	downregulatd
Ddx58	TRUE	WTD3 / KOD3	0.388822	2.94078e-05	2.33044e-05	downregulatd
Ccs	TRUE	WTD3 / KOD3	0.389419	0.00041544	0.000189489	downregulatd
Trafd1	TRUE	WTD3 / KOD3	0.389443	0.00544233	0.00164065	downregulatd
Dnaja1	TRUE	WTD3 / KOD3	0.389672	2.80549e-06	4.02924e-06	downregulatd
Timd2	TRUE	WTD3 / KOD3	0.389896	0.151656	0.0310157	downregulatd
Junb	TRUE	WTD3 / KOD3	0.389898	0.000155793	8.60114e-05	downregulatd
Bank1	TRUE	WTD3 / KOD3	0.389933	0.00173872	0.000621387	downregulatd
Ly86	TRUE	WTD3 / KOD3	0.390484	0.000614172	0.000261038	downregulatd
Eif4e2	TRUE	WTD3 / KOD3	0.391635	0.000319285	0.000152925	downregulatd
Rabep2	TRUE	WTD3 / KOD3	0.392067	4.27364e-05	3.11221e-05	downregulatd
G3bp1	TRUE	WTD3 / KOD3	0.392357	5.95304e-08	2.79047e-07	downregulatd
Mtpn	TRUE	WTD3 / KOD3	0.392536	0.000776722	0.000317144	downregulatd
Syvn1	TRUE	WTD3 / KOD3	0.39291	3.64772e-07	9.55458e-07	downregulatd
Tecr	TRUE	WTD3 / KOD3	0.393042	4.05964e-05	2.98636e-05	downregulatd
Cdc20	TRUE	WTD3 / KOD3	0.394108	4.31533e-05	3.13432e-05	downregulatd
Tuba1b	TRUE	WTD3 / KOD3	0.394164	3.86392e-07	9.93542e-07	downregulatd
Nek7	TRUE	WTD3 / KOD3	0.394405	8.58493e-07	1.73379e-06	downregulatd
Bcat1	TRUE	WTD3 / KOD3	0.395007	8.08071e-05	5.11866e-05	downregulatd
Hcls1	TRUE	WTD3 / KOD3	0.39572	6.13239e-07	1.37441e-06	downregulatd
Usp7	TRUE	WTD3 / KOD3	0.396048	3.68979e-07	9.62783e-07	downregulatd
Atf2	TRUE	WTD3 / KOD3	0.396639	0.000129183	7.41563e-05	downregulatd
Tprn	TRUE	WTD3 / KOD3	0.396653	0.000417453	0.000190263	downregulatd
Rab30	TRUE	WTD3 / KOD3	0.396767	0.000143415	8.06062e-05	downregulatd
Wdr55	TRUE	WTD3 / KOD3	0.397175	0.000179782	9.63122e-05	downregulatd
Nfil3	TRUE	WTD3 / KOD3	0.399033	7.32255e-07	1.54868e-06	downregulatd
Rbm42	TRUE	WTD3 / KOD3	0.399295	0.000572791	0.0002465	downregulatd
Hsp90ab1	TRUE	WTD3 / KOD3	0.400358	1.95921e-07	6.22948e-07	downregulatd
Wrnip1	TRUE	WTD3 / KOD3	0.400501	5.96311e-05	4.02533e-05	downregulatd
Psap	TRUE	WTD3 / KOD3	0.401045	4.18761e-07	1.04753e-06	downregulatd
Tsen15	TRUE	WTD3 / KOD3	0.40127	0.032641	0.00787177	downregulatd
Col4a3bp	TRUE	WTD3 / KOD3	0.401836	6.30926e-05	4.20991e-05	downregulatd
Kifc5b	TRUE	WTD3 / KOD3	0.40292	3.44899e-06	4.69045e-06	downregulatd
Scp2	TRUE	WTD3 / KOD3	0.403495	0.000788284	0.000320931	downregulatd
Casp8	TRUE	WTD3 / KOD3	0.403821	4.46068e-05	3.21489e-05	downregulatd
Cdkn1b	TRUE	WTD3 / KOD3	0.403976	0.0197154	0.00503961	downregulatd
Prkaca	TRUE	WTD3 / KOD3	0.404324	1.91375e-07	6.14597e-07	downregulatd
Dnajb1	TRUE	WTD3 / KOD3	0.405803	5.5371e-08	2.65508e-07	downregulatd
Ap4b1	TRUE	WTD3 / KOD3	0.406026	0.0522182	0.0119551	downregulatd
Vrk1	TRUE	WTD3 / KOD3	0.408986	1.30811e-06	2.32894e-06	downregulatd
Gpatch11	TRUE	WTD3 / KOD3	0.409312	0.00689858	0.00201395	downregulatd
Parp9	TRUE	WTD3 / KOD3	0.410124	2.8746e-06	4.10142e-06	downregulatd
Maf1	TRUE	WTD3 / KOD3	0.410701	0.00641951	0.00189193	downregulatd
Rab19	TRUE	WTD3 / KOD3	0.411137	0.0185679	0.00478015	downregulatd
Bcl6	TRUE	WTD3 / KOD3	0.411196	0.0112033	0.0030713	downregulatd
Ubn2	TRUE	WTD3 / KOD3	0.411328	0.00131264	0.00049048	downregulatd
Wdr26	TRUE	WTD3 / KOD3	0.412116	1.73792e-06	2.86141e-06	downregulatd
Sh2d3c	TRUE	WTD3 / KOD3	0.41238	0.00274576	0.000914076	downregulatd
Apobec1	TRUE	WTD3 / KOD3	0.4133	0.0559995	0.0127279	downregulatd
Kif5b	TRUE	WTD3 / KOD3	0.41359	8.28831e-07	1.69054e-06	downregulatd
Rbms1	TRUE	WTD3 / KOD3	0.414279	0.000359101	0.000168212	downregulatd
Cog2	TRUE	WTD3 / KOD3	0.414303	0.000634	0.000267949	downregulatd
Tubb4b	TRUE	WTD3 / KOD3	0.414332	7.7491e-08	3.3289e-07	downregulatd
Opa1	TRUE	WTD3 / KOD3	0.414839	5.87734e-05	3.9808e-05	downregulatd
Mrpl24	TRUE	WTD3 / KOD3	0.415027	0.000298709	0.000144816	downregulatd
Itgb2	TRUE	WTD3 / KOD3	0.415313	1.3541e-08	1.0661e-07	downregulatd
Plac8	TRUE	WTD3 / KOD3	0.415355	9.61534e-06	1.00582e-05	downregulatd
Gmfg	TRUE	WTD3 / KOD3	0.415359	3.11178e-08	1.78936e-07	downregulatd
Clns1a	TRUE	WTD3 / KOD3	0.415467	7.00885e-05	4.5681e-05	downregulatd
Ttc37	TRUE	WTD3 / KOD3	0.416678	0.000513368	0.000225314	downregulatd
Qrsl1	TRUE	WTD3 / KOD3	0.416769	0.00103806	0.000403193	downregulatd
Bap1	TRUE	WTD3 / KOD3	0.417353	0.0433137	0.0101181	downregulatd
Isy1	TRUE	WTD3 / KOD3	0.4182	0.00452649	0.0014003	downregulatd
Dstn	TRUE	WTD3 / KOD3	0.41847	1.21338e-05	1.19124e-05	downregulatd
Eif3h	TRUE	WTD3 / KOD3	0.418692	9.51412e-08	3.83271e-07	downregulatd
Cd83	TRUE	WTD3 / KOD3	0.418935	5.09562e-06	6.29638e-06	downregulatd
Pde6d	TRUE	WTD3 / KOD3	0.419081	3.80788e-05	2.84294e-05	downregulatd
Chd2	TRUE	WTD3 / KOD3	0.419128	0.000572698	0.000246474	downregulatd
Kbtbd4	TRUE	WTD3 / KOD3	0.419248	0.0132548	0.00355516	downregulatd
Ttc33	TRUE	WTD3 / KOD3	0.419312	0.00741612	0.00214361	downregulatd
Ptpn6	TRUE	WTD3 / KOD3	0.420452	8.41214e-09	7.94168e-08	downregulatd
Dck	TRUE	WTD3 / KOD3	0.420464	0.000125489	7.24384e-05	downregulatd
Irf2	TRUE	WTD3 / KOD3	0.420592	0.00229128	0.000783468	downregulatd
Ppp1r7	TRUE	WTD3 / KOD3	0.42096	9.70807e-07	1.88804e-06	downregulatd
Ptrh2	TRUE	WTD3 / KOD3	0.421165	4.47488e-05	3.22159e-05	downregulatd
Il4i1	TRUE	WTD3 / KOD3	0.421444	4.1829e-05	3.05889e-05	downregulatd
Eif5b	TRUE	WTD3 / KOD3	0.421887	2.37951e-11	2.0671e-09	downregulatd
Sfswap	TRUE	WTD3 / KOD3	0.422103	4.51765e-05	3.24473e-05	downregulatd
Psma3	TRUE	WTD3 / KOD3	0.422242	5.02624e-07	1.19499e-06	downregulatd
Amfr	TRUE	WTD3 / KOD3	0.422569	0.000109993	6.53045e-05	downregulatd
Bola2	TRUE	WTD3 / KOD3	0.422709	0.000147475	8.24255e-05	downregulatd
Sec61b	TRUE	WTD3 / KOD3	0.422739	9.24071e-05	5.69283e-05	downregulatd
Gcat	TRUE	WTD3 / KOD3	0.422899	9.72417e-05	5.92261e-05	downregulatd
Atp6v1f	TRUE	WTD3 / KOD3	0.42333	0.000149957	8.34522e-05	downregulatd
Prkra	TRUE	WTD3 / KOD3	0.423983	0.077687	0.0170371	downregulatd
Dhx58	TRUE	WTD3 / KOD3	0.424097	3.6258e-05	2.73782e-05	downregulatd
Ift22	TRUE	WTD3 / KOD3	0.424679	0.000144186	8.09332e-05	downregulatd
Npat	TRUE	WTD3 / KOD3	0.424679	5.24321e-06	6.42363e-06	downregulatd
Atp6ap2	TRUE	WTD3 / KOD3	0.424945	2.42201e-05	2.01329e-05	downregulatd
Polr2i	TRUE	WTD3 / KOD3	0.42495	0.000178809	9.59082e-05	downregulatd
Nudcd2	TRUE	WTD3 / KOD3	0.42569	1.01684e-05	1.04769e-05	downregulatd
Tmem214	TRUE	WTD3 / KOD3	0.425928	5.52056e-08	2.65133e-07	downregulatd
Ndufs4	TRUE	WTD3 / KOD3	0.426171	3.06099e-05	2.40264e-05	downregulatd
Psmc4	TRUE	WTD3 / KOD3	0.428235	7.22717e-06	8.13653e-06	downregulatd
Taf6l	TRUE	WTD3 / KOD3	0.428619	2.67439e-05	2.17068e-05	downregulatd
Hdlbp	TRUE	WTD3 / KOD3	0.429036	3.56549e-06	4.81405e-06	downregulatd
Zbtb11	TRUE	WTD3 / KOD3	0.429069	0.0078899	0.00226192	downregulatd
Atp6v1c1	TRUE	WTD3 / KOD3	0.429237	2.14057e-05	1.83073e-05	downregulatd
Aldoa	TRUE	WTD3 / KOD3	0.429762	2.46117e-07	7.28838e-07	downregulatd
Gtf2f2	TRUE	WTD3 / KOD3	0.429831	7.52871e-06	8.39462e-06	downregulatd
Atad1	TRUE	WTD3 / KOD3	0.43012	4.21347e-07	1.05228e-06	downregulatd
Slit2	TRUE	WTD3 / KOD3	0.430507	0.16888	0.0341697	downregulatd
Cars	TRUE	WTD3 / KOD3	0.430912	1.20053e-07	4.46931e-07	downregulatd
Ints9	TRUE	WTD3 / KOD3	0.43176	1.41215e-06	2.45964e-06	downregulatd
Tor1aip2	TRUE	WTD3 / KOD3	0.43179	0.00755667	0.00217916	downregulatd
Rabif	TRUE	WTD3 / KOD3	0.43222	0.00063197	0.000267233	downregulatd
Abca3	TRUE	WTD3 / KOD3	0.432612	0.00138994	0.000514371	downregulatd
Ndufa12	TRUE	WTD3 / KOD3	0.433826	0.00196132	0.000687536	downregulatd
Cd180	TRUE	WTD3 / KOD3	0.434146	2.33609e-07	7.04474e-07	downregulatd
Tti1	TRUE	WTD3 / KOD3	0.435006	0.000233122	0.000118547	downregulatd
Gopc	TRUE	WTD3 / KOD3	0.435423	0.000152861	8.47452e-05	downregulatd
Rpp25l	TRUE	WTD3 / KOD3	0.43601	7.56883e-06	8.42702e-06	downregulatd
Gpr108	TRUE	WTD3 / KOD3	0.436899	0.00572971	0.00171523	downregulatd
Nbeal2	TRUE	WTD3 / KOD3	0.436926	8.17812e-05	5.16908e-05	downregulatd
Papola	TRUE	WTD3 / KOD3	0.437651	5.79689e-05	3.93911e-05	downregulatd
Psip1	TRUE	WTD3 / KOD3	0.437728	0.000357694	0.000167694	downregulatd
Tmem176b	TRUE	WTD3 / KOD3	0.438841	4.65102e-05	3.31925e-05	downregulatd
Kif18b	TRUE	WTD3 / KOD3	0.438921	0.0104658	0.00289428	downregulatd
Cbx4	TRUE	WTD3 / KOD3	0.439513	5.8361e-06	6.95052e-06	downregulatd
Irgq	TRUE	WTD3 / KOD3	0.439802	1.30548e-07	4.72188e-07	downregulatd
Snrpb2	TRUE	WTD3 / KOD3	0.440077	1.74935e-06	2.87644e-06	downregulatd
Psmc5	TRUE	WTD3 / KOD3	0.440246	2.07238e-09	3.26061e-08	downregulatd
Foxo3	TRUE	WTD3 / KOD3	0.441349	0.0620609	0.0139344	downregulatd
Pin4	TRUE	WTD3 / KOD3	0.441582	0.00384069	0.00121724	downregulatd
Sars	TRUE	WTD3 / KOD3	0.441755	7.65417e-10	1.74905e-08	downregulatd
Ears2	TRUE	WTD3 / KOD3	0.44194	0.122051	0.025527	downregulatd
Cotl1	TRUE	WTD3 / KOD3	0.442268	1.41524e-06	2.46302e-06	downregulatd
Hspbp1	TRUE	WTD3 / KOD3	0.443771	0.000117017	6.85644e-05	downregulatd
Fam122a	TRUE	WTD3 / KOD3	0.444656	0.000266261	0.000132027	downregulatd
Wdr45	TRUE	WTD3 / KOD3	0.445415	0.00118523	0.000450303	downregulatd
Cd79b	TRUE	WTD3 / KOD3	0.446686	0.00674413	0.00197531	downregulatd
Ufm1	TRUE	WTD3 / KOD3	0.447526	0.0222798	0.00561397	downregulatd
Coq8b	TRUE	WTD3 / KOD3	0.447575	0.000104384	6.26741e-05	downregulatd
Grap	TRUE	WTD3 / KOD3	0.447647	6.85882e-07	1.47979e-06	downregulatd
Rpl31	TRUE	WTD3 / KOD3	0.448384	8.76658e-06	9.40691e-06	downregulatd
Ring1	TRUE	WTD3 / KOD3	0.448662	0.000481372	0.0002137	downregulatd
Edem3	TRUE	WTD3 / KOD3	0.448815	0.000889129	0.000354321	downregulatd
Cggbp1	TRUE	WTD3 / KOD3	0.450418	0.000243268	0.000122676	downregulatd
Spg21	TRUE	WTD3 / KOD3	0.451024	9.70388e-06	1.01175e-05	downregulatd
Tstd2	TRUE	WTD3 / KOD3	0.451389	0.0108181	0.00297937	downregulatd
Fbxo42	TRUE	WTD3 / KOD3	0.451762	0.00221375	0.000761238	downregulatd
Zfp36	TRUE	WTD3 / KOD3	0.451906	0.0218162	0.00551271	downregulatd
Hmgn2	TRUE	WTD3 / KOD3	0.451945	0.136277	0.0281687	downregulatd
Dlgap5	TRUE	WTD3 / KOD3	0.453825	3.24377e-06	4.4837e-06	downregulatd
Irak4	TRUE	WTD3 / KOD3	0.454377	0.00030851	0.000148729	downregulatd
Plekhm2	TRUE	WTD3 / KOD3	0.456183	4.77236e-05	3.3899e-05	downregulatd
Thumpd1	TRUE	WTD3 / KOD3	0.458963	5.96906e-05	4.02802e-05	downregulatd
Scpep1	TRUE	WTD3 / KOD3	0.459196	2.41575e-10	8.67706e-09	downregulatd
Tbc1d25	TRUE	WTD3 / KOD3	0.459974	0.106006	0.0224985	downregulatd
Myh14	TRUE	WTD3 / KOD3	0.460688	0.0042892	0.0013377	downregulatd
Pik3c3	TRUE	WTD3 / KOD3	0.460992	4.04725e-08	2.14767e-07	downregulatd
Snd1	TRUE	WTD3 / KOD3	0.461002	1.33128e-08	1.05431e-07	downregulatd
Sumo2	TRUE	WTD3 / KOD3	0.462224	8.50429e-06	9.18519e-06	downregulatd
Lat2	TRUE	WTD3 / KOD3	0.462607	0.000128619	7.38798e-05	downregulatd
Alad	TRUE	WTD3 / KOD3	0.46416	7.86078e-06	8.68063e-06	downregulatd
Snrpa1	TRUE	WTD3 / KOD3	0.464485	6.83572e-06	7.79341e-06	downregulatd
Tpd52	TRUE	WTD3 / KOD3	0.464767	0.00296753	0.000976089	downregulatd
Mpst	TRUE	WTD3 / KOD3	0.465085	0.000208839	0.000108514	downregulatd
Eif5a	TRUE	WTD3 / KOD3	0.4652	1.43462e-05	1.35221e-05	downregulatd
Rps21	TRUE	WTD3 / KOD3	0.46533	5.62167e-06	6.7523e-06	downregulatd
Hist1h1e	TRUE	WTD3 / KOD3	0.465633	0.000252176	0.000126222	downregulatd
Echs1	TRUE	WTD3 / KOD3	0.466702	2.12457e-06	3.2963e-06	downregulatd
Fdx1	TRUE	WTD3 / KOD3	0.468485	0.000191775	0.000101396	downregulatd
Dvl2	TRUE	WTD3 / KOD3	0.468506	1.21658e-05	1.19353e-05	downregulatd
Eapp	TRUE	WTD3 / KOD3	0.469064	0.00111216	0.000426895	downregulatd
Hspa5	TRUE	WTD3 / KOD3	0.469859	1.01627e-11	1.28221e-09	downregulatd
Strn3	TRUE	WTD3 / KOD3	0.469922	0.00031127	0.000149765	downregulatd
Cxcr5	TRUE	WTD3 / KOD3	0.470305	0.00547003	0.00164781	downregulatd
Hectd1	TRUE	WTD3 / KOD3	0.47085	2.58524e-08	1.59688e-07	downregulatd
Fyttd1	TRUE	WTD3 / KOD3	0.471647	5.51258e-05	3.78947e-05	downregulatd
Mrpl27	TRUE	WTD3 / KOD3	0.471731	0.00104527	0.000405411	downregulatd
Far1	TRUE	WTD3 / KOD3	0.471921	8.57689e-07	1.73339e-06	downregulatd
Cbfa2t3	TRUE	WTD3 / KOD3	0.471923	0.0130126	0.00349739	downregulatd
Mark2	TRUE	WTD3 / KOD3	0.472136	9.29139e-05	5.71537e-05	downregulatd
Dnajc3	TRUE	WTD3 / KOD3	0.472454	3.18575e-07	8.72031e-07	downregulatd
Aurka	TRUE	WTD3 / KOD3	0.473293	0.000339886	0.000160964	downregulatd
Hnrnph3	TRUE	WTD3 / KOD3	0.473863	0.00117332	0.000446512	downregulatd
Rnf220	TRUE	WTD3 / KOD3	0.4739	0.000779112	0.00031793	downregulatd
Vps4a	TRUE	WTD3 / KOD3	0.474312	1.51528e-05	1.41219e-05	downregulatd
Nab2	TRUE	WTD3 / KOD3	0.476387	0.10951	0.0231608	downregulatd
Ndc80	TRUE	WTD3 / KOD3	0.477513	0.0158692	0.00416509	downregulatd
Dut	TRUE	WTD3 / KOD3	0.478222	7.2181e-06	8.12936e-06	downregulatd
Mcat	TRUE	WTD3 / KOD3	0.479112	4.03139e-06	5.27654e-06	downregulatd
Top2a	TRUE	WTD3 / KOD3	0.479391	1.20808e-07	4.48742e-07	downregulatd
Cmah	TRUE	WTD3 / KOD3	0.479696	0.000990195	0.00038762	downregulatd
Tab2	TRUE	WTD3 / KOD3	0.481048	0.0934872	0.0201106	downregulatd
Sf3b5	TRUE	WTD3 / KOD3	0.481195	0.000147763	8.25492e-05	downregulatd
Grn	TRUE	WTD3 / KOD3	0.481981	1.58376e-06	2.67535e-06	downregulatd
Timm8a1	TRUE	WTD3 / KOD3	0.482163	0.00459665	0.00141919	downregulatd
Tti2	TRUE	WTD3 / KOD3	0.482816	0.00247406	0.000836631	downregulatd
Eif1	TRUE	WTD3 / KOD3	0.483108	9.54882e-07	1.86529e-06	downregulatd
Slmap	TRUE	WTD3 / KOD3	0.483692	0.00993443	0.00276506	downregulatd
Rnf114	TRUE	WTD3 / KOD3	0.484163	1.36578e-06	2.40142e-06	downregulatd
Tpi1	TRUE	WTD3 / KOD3	0.484244	2.50099e-07	7.37862e-07	downregulatd
Tes	TRUE	WTD3 / KOD3	0.484645	2.30952e-07	6.99379e-07	downregulatd
Coq10b	TRUE	WTD3 / KOD3	0.484703	0.0139567	0.00371977	downregulatd
Gtf2b	TRUE	WTD3 / KOD3	0.48532	4.24402e-05	3.09424e-05	downregulatd
Mrpl48	TRUE	WTD3 / KOD3	0.485726	0.000177311	9.52742e-05	downregulatd
Tubb2b	TRUE	WTD3 / KOD3	0.486062	2.98023e-05	2.35356e-05	downregulatd
Ccna2	TRUE	WTD3 / KOD3	0.486805	0.00289493	0.000955747	downregulatd
Tmem173	TRUE	WTD3 / KOD3	0.487092	2.28224e-07	6.92719e-07	downregulatd
Tnfsf13b	TRUE	WTD3 / KOD3	0.488727	0.00250763	0.000846343	downregulatd
Aldh1b1	TRUE	WTD3 / KOD3	0.489033	4.08318e-05	3.00073e-05	downregulatd
Mboat7	TRUE	WTD3 / KOD3	0.489572	0.00651086	0.00191562	downregulatd
Serinc3	TRUE	WTD3 / KOD3	0.490342	5.0434e-07	1.19794e-06	downregulatd
Iqcb1	TRUE	WTD3 / KOD3	0.490774	0.000115473	6.78425e-05	downregulatd
Smarcal1	TRUE	WTD3 / KOD3	0.491371	3.40689e-06	4.6463e-06	downregulatd
Cpt2	TRUE	WTD3 / KOD3	0.491524	4.82737e-05	3.41927e-05	downregulatd
Lonp2	TRUE	WTD3 / KOD3	0.492833	4.1426e-06	5.38198e-06	downregulatd
Btf3l4	TRUE	WTD3 / KOD3	0.493473	0.000788663	0.000321054	downregulatd
Mrps18b	TRUE	WTD3 / KOD3	0.495233	1.03478e-06	1.97511e-06	downregulatd
Prmt7	TRUE	WTD3 / KOD3	0.495291	5.7703e-10	1.48348e-08	downregulatd
Pgrmc1	TRUE	WTD3 / KOD3	0.495504	0.000271635	0.000134094	downregulatd
Lgals3	TRUE	WTD3 / KOD3	0.495572	5.01617e-06	6.22419e-06	downregulatd
Mettl5	TRUE	WTD3 / KOD3	0.495659	0.000210745	0.000109315	downregulatd
Larp4b	TRUE	WTD3 / KOD3	0.495794	1.45483e-05	1.36714e-05	downregulatd
Soat1	TRUE	WTD3 / KOD3	0.495926	1.33591e-06	2.36414e-06	downregulatd
Actg1	TRUE	WTD3 / KOD3	0.496123	0.000720724	0.000298131	downregulatd
Atox1	TRUE	WTD3 / KOD3	0.49616	8.01409e-05	5.0855e-05	downregulatd
Sh3bp1	TRUE	WTD3 / KOD3	0.496745	6.14087e-06	7.21037e-06	downregulatd
Agap2	TRUE	WTD3 / KOD3	0.497139	0.00702564	0.00204631	downregulatd
Gimap4	TRUE	WTD3 / KOD3	0.497508	2.71973e-07	7.80914e-07	downregulatd
Cit	TRUE	WTD3 / KOD3	0.497522	3.44719e-07	9.19129e-07	downregulatd
Ndufv2	TRUE	WTD3 / KOD3	0.497629	2.8005e-06	4.02438e-06	downregulatd
Ly9	TRUE	WTD3 / KOD3	0.498071	7.03291e-05	4.58041e-05	downregulatd
Mrps34	TRUE	WTD3 / KOD3	0.498242	0.00035749	0.000167609	downregulatd
Ppp1r2	TRUE	WTD3 / KOD3	0.49831	1.06334e-06	2.01502e-06	downregulatd
Slbp	TRUE	WTD3 / KOD3	0.498962	0.000395841	0.000182166	downregulatd
Kif23	TRUE	WTD3 / KOD3	0.498977	4.89127e-06	6.10758e-06	downregulatd
Capg	TRUE	WTD3 / KOD3	0.499769	0.000353013	0.00016594	downregulatd
Rps28	TRUE	WTD3 / KOD3	0.500615	5.19552e-06	6.38761e-06	downregulatd
Keap1	TRUE	WTD3 / KOD3	0.500975	9.69292e-06	1.01117e-05	downregulatd
Try10	TRUE	WTD3 / KOD3	0.501026	0.0123079	0.00333203	downregulatd
Hdhd2	TRUE	WTD3 / KOD3	0.501161	3.79373e-05	2.83449e-05	downregulatd
9930111J21Rik1	TRUE	WTD3 / KOD3	0.50135	9.71712e-05	5.9193e-05	downregulatd
Jund	TRUE	WTD3 / KOD3	0.502346	0.00013461	7.66325e-05	downregulatd
Ptpn7	TRUE	WTD3 / KOD3	0.502639	4.36522e-05	3.16038e-05	downregulatd
Shq1	TRUE	WTD3 / KOD3	0.50266	6.51665e-05	4.31622e-05	downregulatd
Sptan1	TRUE	WTD3 / KOD3	0.504593	0.000134433	7.65729e-05	downregulatd
Pfkl	TRUE	WTD3 / KOD3	0.504727	2.78317e-07	7.94286e-07	downregulatd
Ddx11	TRUE	WTD3 / KOD3	0.505501	0.169115	0.0342108	downregulatd
Sap30	TRUE	WTD3 / KOD3	0.506933	0.0582129	0.0131695	downregulatd
Scamp2	TRUE	WTD3 / KOD3	0.506993	1.00912e-05	1.04238e-05	downregulatd
Tpte	TRUE	WTD3 / KOD3	0.508422	0.000966106	0.000379775	downregulatd
Renbp	TRUE	WTD3 / KOD3	0.508809	0.0175505	0.00455069	downregulatd
Pagr1a	TRUE	WTD3 / KOD3	0.508916	0.021642	0.00547386	downregulatd
Dhcr24	TRUE	WTD3 / KOD3	0.511589	0.000123574	7.15739e-05	downregulatd
Skiv2l	TRUE	WTD3 / KOD3	0.512633	8.50652e-08	3.5478e-07	downregulatd
Pck2	TRUE	WTD3 / KOD3	0.516259	2.90041e-07	8.17282e-07	downregulatd
Ehd4	TRUE	WTD3 / KOD3	0.51649	2.12362e-06	3.2955e-06	downregulatd
Prrc2b	TRUE	WTD3 / KOD3	0.516796	6.54617e-08	2.96841e-07	downregulatd
Ahsa2	TRUE	WTD3 / KOD3	0.517391	2.53967e-05	2.08981e-05	downregulatd
Bzw2	TRUE	WTD3 / KOD3	0.518199	0.00159967	0.00057812	downregulatd
Pik3r4	TRUE	WTD3 / KOD3	0.51823	0.000108032	6.43747e-05	downregulatd
Mical1	TRUE	WTD3 / KOD3	0.518291	8.53884e-07	1.72709e-06	downregulatd
Becn1	TRUE	WTD3 / KOD3	0.518401	5.84596e-05	3.96474e-05	downregulatd
Ppp2r5a	TRUE	WTD3 / KOD3	0.518816	0.00179434	0.000637941	downregulatd
Pdf	TRUE	WTD3 / KOD3	0.519815	0.0876658	0.0189971	downregulatd
Topbp1	TRUE	WTD3 / KOD3	0.519843	1.70832e-08	1.23192e-07	downregulatd
Hmgb2	TRUE	WTD3 / KOD3	0.519971	7.25633e-08	3.17961e-07	downregulatd
Gripap1	TRUE	WTD3 / KOD3	0.52022	0.00406478	0.00127712	downregulatd
Mthfd2	TRUE	WTD3 / KOD3	0.522288	5.0553e-07	1.2e-06	downregulatd
Mnt	TRUE	WTD3 / KOD3	0.522636	0.00289411	0.000955578	downregulatd
Nosip	TRUE	WTD3 / KOD3	0.523883	0.000561402	0.000242467	downregulatd
Rubcn	TRUE	WTD3 / KOD3	0.524865	0.000601837	0.000256835	downregulatd
Hpgds	TRUE	WTD3 / KOD3	0.524951	1.87673e-05	1.65758e-05	downregulatd
Ppil3	TRUE	WTD3 / KOD3	0.524961	2.48088e-05	2.05098e-05	downregulatd
Racgap1	TRUE	WTD3 / KOD3	0.525818	1.31024e-07	4.73005e-07	downregulatd
Nfkb1	TRUE	WTD3 / KOD3	0.527487	3.81489e-08	2.06254e-07	downregulatd
Pbk	TRUE	WTD3 / KOD3	0.529328	1.56977e-08	1.16503e-07	downregulatd
Pts	TRUE	WTD3 / KOD3	0.529419	0.00407981	0.00128112	downregulatd
Ifi35	TRUE	WTD3 / KOD3	0.530922	4.271e-06	5.50522e-06	downregulatd
Pcmtd2	TRUE	WTD3 / KOD3	0.532062	0.0106693	0.00294405	downregulatd
Dek	TRUE	WTD3 / KOD3	0.532119	6.9664e-06	7.91296e-06	downregulatd
Hspa8	TRUE	WTD3 / KOD3	0.532179	4.08933e-08	2.1634e-07	downregulatd
Erp44	TRUE	WTD3 / KOD3	0.532568	5.1796e-05	3.611e-05	downregulatd
Rpa3	TRUE	WTD3 / KOD3	0.533901	0.0145123	0.00384974	downregulatd
Zmiz2	TRUE	WTD3 / KOD3	0.534451	4.65555e-05	3.32169e-05	downregulatd
Rabgef1	TRUE	WTD3 / KOD3	0.5349	1.21813e-05	1.19442e-05	downregulatd
Txndc5	TRUE	WTD3 / KOD3	0.535008	1.66537e-05	1.5142e-05	downregulatd
Pyhin1	TRUE	WTD3 / KOD3	0.535734	2.82911e-07	8.04019e-07	downregulatd
Mllt3	TRUE	WTD3 / KOD3	0.535869	0.0221775	0.00559166	downregulatd
Crkl	TRUE	WTD3 / KOD3	0.535964	1.18602e-05	1.17128e-05	downregulatd
Mnat1	TRUE	WTD3 / KOD3	0.53687	0.00016399	8.95849e-05	downregulatd
Mmaa	TRUE	WTD3 / KOD3	0.537226	0.0230661	0.00578704	downregulatd
Cklf	TRUE	WTD3 / KOD3	0.537748	0.00150784	0.000550324	downregulatd
Slamf7	TRUE	WTD3 / KOD3	0.538029	1.16079e-06	2.14186e-06	downregulatd
Ehd3	TRUE	WTD3 / KOD3	0.539817	0.000119459	6.96881e-05	downregulatd
H2-Eb2	TRUE	WTD3 / KOD3	0.540687	0.160193	0.0325908	downregulatd
Pgp	TRUE	WTD3 / KOD3	0.540828	7.94104e-06	8.74037e-06	downregulatd
Gon4l	TRUE	WTD3 / KOD3	0.540884	5.14738e-06	6.34162e-06	downregulatd
Pnp	TRUE	WTD3 / KOD3	0.541265	2.04244e-06	3.20396e-06	downregulatd
Pinx1	TRUE	WTD3 / KOD3	0.541997	0.00263542	0.000882843	downregulatd
Hpse	TRUE	WTD3 / KOD3	0.542432	7.11528e-05	4.62179e-05	downregulatd
Fam3c	TRUE	WTD3 / KOD3	0.542457	0.000456645	0.000204524	downregulatd
Vasp	TRUE	WTD3 / KOD3	0.542818	7.72633e-07	1.60602e-06	downregulatd
Mettl15	TRUE	WTD3 / KOD3	0.543552	0.0171449	0.00445846	downregulatd
Telo2	TRUE	WTD3 / KOD3	0.54392	0.000626123	0.000265254	downregulatd
Pycr1	TRUE	WTD3 / KOD3	0.544053	3.63671e-05	2.74435e-05	downregulatd
Acta1	TRUE	WTD3 / KOD3	0.544406	0.0620898	0.0139399	downregulatd
Ndufs6	TRUE	WTD3 / KOD3	0.545156	6.178e-05	4.13814e-05	downregulatd
Pou2af1	TRUE	WTD3 / KOD3	0.547912	0.000211672	0.000109724	downregulatd
Pld3	TRUE	WTD3 / KOD3	0.548771	9.06381e-07	1.80005e-06	downregulatd
Blvrb	TRUE	WTD3 / KOD3	0.550317	0.00210102	0.000728498	downregulatd
Acsl3	TRUE	WTD3 / KOD3	0.551038	1.33998e-05	1.28282e-05	downregulatd
Zyx	TRUE	WTD3 / KOD3	0.555175	0.000307867	0.000148484	downregulatd
Prdx6	TRUE	WTD3 / KOD3	0.555485	1.47287e-06	2.53917e-06	downregulatd
Cd36	TRUE	WTD3 / KOD3	0.556026	0.0182533	0.00470893	downregulatd
Cers4	TRUE	WTD3 / KOD3	0.556164	0.032362	0.00781326	downregulatd
Nudt14	TRUE	WTD3 / KOD3	0.557305	0.0196975	0.00503573	downregulatd
Dtymk	TRUE	WTD3 / KOD3	0.558778	5.85973e-06	6.96966e-06	downregulatd
Snx12	TRUE	WTD3 / KOD3	0.558861	0.000946514	0.000373079	downregulatd
Lcp2	TRUE	WTD3 / KOD3	0.55957	2.72382e-07	7.81639e-07	downregulatd
Lrmp	TRUE	WTD3 / KOD3	0.560899	8.152e-08	3.44675e-07	downregulatd
Nab1	TRUE	WTD3 / KOD3	0.561229	4.83894e-06	6.05655e-06	downregulatd
Cdk2	TRUE	WTD3 / KOD3	0.561861	3.23427e-07	8.81429e-07	downregulatd
B4galt1	TRUE	WTD3 / KOD3	0.562115	0.000314874	0.000151145	downregulatd
Gale	TRUE	WTD3 / KOD3	0.562908	0.000621703	0.000263724	downregulatd
Arfip1	TRUE	WTD3 / KOD3	0.563027	2.3034e-07	6.97666e-07	downregulatd
Ap4m1	TRUE	WTD3 / KOD3	0.563609	1.39469e-05	1.32355e-05	downregulatd
Smad1	TRUE	WTD3 / KOD3	0.563766	0.114105	0.0240287	downregulatd
Sh3bgrl	TRUE	WTD3 / KOD3	0.568646	3.14818e-06	4.38102e-06	downregulatd
Higd1a	TRUE	WTD3 / KOD3	0.568871	0.00600107	0.00178522	downregulatd
Tcf20	TRUE	WTD3 / KOD3	0.569891	0.183149	0.036736	downregulatd
Wdr41	TRUE	WTD3 / KOD3	0.570487	0.0278776	0.00684468	downregulatd
Vapb	TRUE	WTD3 / KOD3	0.572117	5.24531e-06	6.42453e-06	downregulatd
Pex14	TRUE	WTD3 / KOD3	0.573867	0.000107764	6.42563e-05	downregulatd
Agtrap	TRUE	WTD3 / KOD3	0.575337	0.00629736	0.00186119	downregulatd
Glul	TRUE	WTD3 / KOD3	0.576744	5.34471e-05	3.69999e-05	downregulatd
Psmb10	TRUE	WTD3 / KOD3	0.577309	5.54927e-05	3.80929e-05	downregulatd
Ghdc	TRUE	WTD3 / KOD3	0.577619	0.0934183	0.0200972	downregulatd
Ccnb1	TRUE	WTD3 / KOD3	0.578635	8.13345e-06	8.88889e-06	downregulatd
Ifnar2	TRUE	WTD3 / KOD3	0.581129	0.156503	0.0319097	downregulatd
Klc1	TRUE	WTD3 / KOD3	0.581622	1.11859e-08	9.5022e-08	downregulatd
Cstf2t	TRUE	WTD3 / KOD3	0.583211	1.00715e-06	1.93764e-06	downregulatd
Fgfr1op	TRUE	WTD3 / KOD3	0.583622	2.91456e-07	8.19922e-07	downregulatd
Fkbp3	TRUE	WTD3 / KOD3	0.58379	2.51254e-05	2.07214e-05	downregulatd
Ubxn1	TRUE	WTD3 / KOD3	0.584326	3.61758e-08	1.9801e-07	downregulatd
Pdia6	TRUE	WTD3 / KOD3	0.584906	4.73511e-10	1.31898e-08	downregulatd
Zbtb33	TRUE	WTD3 / KOD3	0.587124	9.22737e-06	9.75293e-06	downregulatd
Mtg2	TRUE	WTD3 / KOD3	0.587406	0.124108	0.025904	downregulatd
Arhgdib	TRUE	WTD3 / KOD3	0.5884	3.03507e-06	4.26274e-06	downregulatd
Hist1h1a	TRUE	WTD3 / KOD3	0.588701	0.000223796	0.000114753	downregulatd
Sephs1	TRUE	WTD3 / KOD3	0.589367	2.73483e-07	7.842e-07	downregulatd
Rnf40	TRUE	WTD3 / KOD3	0.589522	8.60706e-06	9.26753e-06	downregulatd
Ubl7	TRUE	WTD3 / KOD3	0.589712	2.06135e-05	1.77735e-05	downregulatd
Mlf2	TRUE	WTD3 / KOD3	0.589891	0.000207997	0.000108166	downregulatd
Calr	TRUE	WTD3 / KOD3	0.590672	2.65392e-11	2.18934e-09	downregulatd
Aasdhppt	TRUE	WTD3 / KOD3	0.591272	0.00166699	0.000599263	downregulatd
Tomm34	TRUE	WTD3 / KOD3	0.592058	4.79367e-06	6.01774e-06	downregulatd
Dnaaf2	TRUE	WTD3 / KOD3	0.59323	2.21077e-05	1.87784e-05	downregulatd
Pih1d1	TRUE	WTD3 / KOD3	0.593547	5.69876e-05	3.88968e-05	downregulatd
Dhcr7	TRUE	WTD3 / KOD3	0.594187	2.26861e-06	3.45481e-06	downregulatd
Emd	TRUE	WTD3 / KOD3	0.598396	2.65657e-05	2.16057e-05	downregulatd
Csnk2b	TRUE	WTD3 / KOD3	0.599793	1.6003e-05	1.47061e-05	downregulatd
Snrpa	TRUE	WTD3 / KOD3	0.601333	2.58518e-07	7.54548e-07	downregulatd
Rtn4ip1	TRUE	WTD3 / KOD3	0.601764	0.159	0.0323722	downregulatd
Isg20l2	TRUE	WTD3 / KOD3	0.604611	8.03424e-05	5.09594e-05	downregulatd
Zer1	TRUE	WTD3 / KOD3	0.606237	6.01149e-05	4.05174e-05	downregulatd
Tsnax	TRUE	WTD3 / KOD3	0.606422	0.000356977	0.000167416	downregulatd
Tacc3	TRUE	WTD3 / KOD3	0.607424	1.69275e-07	5.64024e-07	downregulatd
Vps4b	TRUE	WTD3 / KOD3	0.608945	6.68847e-07	1.45537e-06	downregulatd
Ptges3	TRUE	WTD3 / KOD3	0.609948	0.00848505	0.00240935	downregulatd
Ptprcap	TRUE	WTD3 / KOD3	0.610355	4.335e-06	5.56717e-06	downregulatd
Otud5	TRUE	WTD3 / KOD3	0.611409	2.58152e-07	7.53773e-07	downregulatd
Cog5	TRUE	WTD3 / KOD3	0.612411	0.000464826	0.000207575	downregulatd
Dynlrb1	TRUE	WTD3 / KOD3	0.612544	0.00124686	0.000469571	downregulatd
Clta	TRUE	WTD3 / KOD3	0.612739	2.89083e-05	2.30327e-05	downregulatd
Max	TRUE	WTD3 / KOD3	0.613207	0.000833828	0.000335957	downregulatd
Stip1	TRUE	WTD3 / KOD3	0.613935	1.65556e-09	2.84331e-08	downregulatd
Hist1h1c	TRUE	WTD3 / KOD3	0.614865	2.2169e-09	3.3785e-08	downregulatd
Map1lc3b	TRUE	WTD3 / KOD3	0.615224	4.49515e-07	1.10062e-06	downregulatd
Vapa	TRUE	WTD3 / KOD3	0.615608	4.83699e-07	1.16364e-06	downregulatd
Wac	TRUE	WTD3 / KOD3	0.615834	6.10878e-05	4.10258e-05	downregulatd
Rnf20	TRUE	WTD3 / KOD3	0.616841	3.90999e-08	2.09734e-07	downregulatd
Gemin2	TRUE	WTD3 / KOD3	0.618671	0.0106897	0.00294886	downregulatd
Aar2	TRUE	WTD3 / KOD3	0.619438	1.33508e-05	1.27911e-05	downregulatd
Ubap1	TRUE	WTD3 / KOD3	0.620243	0.0232408	0.00582513	downregulatd
Pgm1	TRUE	WTD3 / KOD3	0.620309	6.52644e-09	6.74402e-08	downregulatd
Desi2	TRUE	WTD3 / KOD3	0.620904	0.0803537	0.017566	downregulatd
Usp8	TRUE	WTD3 / KOD3	0.6213	7.76691e-07	1.61223e-06	downregulatd
Rad51b	TRUE	WTD3 / KOD3	0.622573	0.0396446	0.00935049	downregulatd
Snrpd1	TRUE	WTD3 / KOD3	0.623012	2.46789e-06	3.67006e-06	downregulatd
Pgk2	TRUE	WTD3 / KOD3	0.624749	0.00017764	9.54065e-05	downregulatd
Oat	TRUE	WTD3 / KOD3	0.624982	5.6549e-08	2.69532e-07	downregulatd
Gaa	TRUE	WTD3 / KOD3	0.627754	1.95322e-07	6.21964e-07	downregulatd
Ipo8	TRUE	WTD3 / KOD3	0.628222	2.37073e-05	1.98065e-05	downregulatd
Pfkp	TRUE	WTD3 / KOD3	0.629063	7.75446e-08	3.3293e-07	downregulatd
Gpcpd1	TRUE	WTD3 / KOD3	0.630221	1.18301e-06	2.17179e-06	downregulatd
Mybl2	TRUE	WTD3 / KOD3	0.630911	0.154187	0.0314858	downregulatd
Acot13	TRUE	WTD3 / KOD3	0.63165	1.52591e-07	5.27313e-07	downregulatd
Cyb5a	TRUE	WTD3 / KOD3	0.632361	7.02082e-05	4.57471e-05	downregulatd
Tnfrsf13c	TRUE	WTD3 / KOD3	0.633149	7.60828e-06	8.46091e-06	downregulatd
Tradd	TRUE	WTD3 / KOD3	0.63343	2.92732e-07	8.21357e-07	downregulatd
Map3k2	TRUE	WTD3 / KOD3	0.633488	0.00303458	0.000994568	downregulatd
Fkbp1a	TRUE	WTD3 / KOD3	0.633495	4.62265e-05	3.30468e-05	downregulatd
Nfatc2	TRUE	WTD3 / KOD3	0.634507	0.0432867	0.0101128	downregulatd
Mapkapk3	TRUE	WTD3 / KOD3	0.635138	6.12325e-05	4.11083e-05	downregulatd
Hmbs	TRUE	WTD3 / KOD3	0.635206	9.42062e-05	5.77736e-05	downregulatd
Suox	TRUE	WTD3 / KOD3	0.635868	0.0545739	0.0124358	downregulatd
Ube2n	TRUE	WTD3 / KOD3	0.635997	2.32662e-06	3.51993e-06	downregulatd
Trim30a	TRUE	WTD3 / KOD3	0.63615	5.25815e-05	3.65321e-05	downregulatd
Rbbp7	TRUE	WTD3 / KOD3	0.637196	2.06929e-09	3.26061e-08	downregulatd
Gemin7	TRUE	WTD3 / KOD3	0.637217	0.00518798	0.00157597	downregulatd
Nudt21	TRUE	WTD3 / KOD3	0.637995	6.34287e-07	1.40522e-06	downregulatd
Ndufs5	TRUE	WTD3 / KOD3	0.639782	2.05063e-05	1.77065e-05	downregulatd
Clspn	TRUE	WTD3 / KOD3	0.640265	2.32578e-06	3.51902e-06	downregulatd
Asns	TRUE	WTD3 / KOD3	0.641809	5.13107e-07	1.21396e-06	downregulatd
Grb2	TRUE	WTD3 / KOD3	0.64255	2.53382e-07	7.43605e-07	downregulatd
Bub1	TRUE	WTD3 / KOD3	0.642824	0.000421646	0.000191731	downregulatd
Btf3	TRUE	WTD3 / KOD3	0.643423	1.42879e-08	1.10278e-07	downregulatd
Nmral1	TRUE	WTD3 / KOD3	0.643853	9.79293e-09	8.79726e-08	downregulatd
Cat	TRUE	WTD3 / KOD3	0.644002	5.5292e-08	2.6532e-07	downregulatd
Entpd6	TRUE	WTD3 / KOD3	0.645643	0.00289063	0.000954622	downregulatd
Idi1	TRUE	WTD3 / KOD3	0.646029	5.13667e-10	1.38459e-08	downregulatd
Snx5	TRUE	WTD3 / KOD3	0.646739	5.12423e-06	6.31911e-06	downregulatd
Supt7l	TRUE	WTD3 / KOD3	0.648246	0.000399869	0.000183659	downregulatd
Cdc34	TRUE	WTD3 / KOD3	0.648549	5.20459e-06	6.39345e-06	downregulatd
Tbce	TRUE	WTD3 / KOD3	0.650826	7.01309e-07	1.50571e-06	downregulatd
Arl6ip4	TRUE	WTD3 / KOD3	0.65461	1.08354e-06	2.044e-06	downregulatd
Nsmce1	TRUE	WTD3 / KOD3	0.658606	0.000207699	0.000108052	downregulatd
Kti12	TRUE	WTD3 / KOD3	0.659253	7.48953e-09	7.40408e-08	downregulatd
Park7	TRUE	WTD3 / KOD3	0.659675	3.1478e-06	4.38089e-06	downregulatd
Pik3c2b	TRUE	WTD3 / KOD3	0.66279	0.00218463	0.000752605	downregulatd
Git1	TRUE	WTD3 / KOD3	0.662972	3.1302e-07	8.61221e-07	downregulatd
Fkbp2	TRUE	WTD3 / KOD3	0.663552	1.19182e-07	4.45458e-07	downregulatd
Csnk2a1	TRUE	WTD3 / KOD3	0.664063	5.56564e-09	6.07974e-08	downregulatd
Lamtor3	TRUE	WTD3 / KOD3	0.66415	2.559e-05	2.10215e-05	downregulatd
Tcf25	TRUE	WTD3 / KOD3	0.664944	0.00123066	0.000464561	downregulatd
Tmco4	TRUE	WTD3 / KOD3	0.666368	0.00114638	0.00043806	downregulatd
Jakmip1	TRUE	WTD3 / KOD3	0.667137	0.00195942	0.000687016	downregulatd
Pdcd4	TRUE	WTD3 / KOD3	0.667293	5.55962e-08	2.66004e-07	downregulatd
Iqgap2	TRUE	WTD3 / KOD3	0.668098	0.0388317	0.00917681	downregulatd
Dctn5	TRUE	WTD3 / KOD3	0.668283	0.00146827	0.000538368	downregulatd
Anp32e	TRUE	WTD3 / KOD3	0.668547	1.46527e-05	1.37489e-05	downregulatd
Rfc3	TRUE	WTD3 / KOD3	0.669612	1.4612e-06	2.52166e-06	downregulatd
Nfkbia	TRUE	WTD3 / KOD3	0.669708	4.39371e-06	5.62332e-06	downregulatd
Nol7	TRUE	WTD3 / KOD3	0.670882	3.17933e-05	2.4746e-05	downregulatd
Rbm43	TRUE	WTD3 / KOD3	0.671195	0.209418	0.0414786	downregulatd
Ppia	TRUE	WTD3 / KOD3	0.672668	2.97286e-07	8.29419e-07	downregulatd
Timm13	TRUE	WTD3 / KOD3	0.673306	0.0619286	0.0139081	downregulatd
Dennd3	TRUE	WTD3 / KOD3	0.67351	0.182135	0.0365551	downregulatd
Gm2a	TRUE	WTD3 / KOD3	0.674953	2.28298e-06	3.46946e-06	downregulatd
Tnrc6a	TRUE	WTD3 / KOD3	0.676222	1.22159e-05	1.19693e-05	downregulatd
Mapk1ip1l	TRUE	WTD3 / KOD3	0.677955	3.32411e-07	8.97197e-07	downregulatd
Rnaseh2a	TRUE	WTD3 / KOD3	0.678324	6.20424e-06	7.26093e-06	downregulatd
Stx7	TRUE	WTD3 / KOD3	0.67859	0.000210124	0.000109057	downregulatd
Mapk1	TRUE	WTD3 / KOD3	0.679594	2.72861e-11	2.23866e-09	downregulatd
Arid3a	TRUE	WTD3 / KOD3	0.680288	5.03672e-07	1.19692e-06	downregulatd
Stub1	TRUE	WTD3 / KOD3	0.68052	1.53819e-05	1.42751e-05	downregulatd
Stag1	TRUE	WTD3 / KOD3	0.68232	8.59533e-06	9.26091e-06	downregulatd
Alkbh6	TRUE	WTD3 / KOD3	0.682872	4.50378e-05	3.2371e-05	downregulatd
Ap4s1	TRUE	WTD3 / KOD3	0.684107	0.00593559	0.00176854	downregulatd
Glmp	TRUE	WTD3 / KOD3	0.685454	0.000454179	0.000203639	downregulatd
Psma7	TRUE	WTD3 / KOD3	0.686165	5.29845e-07	1.24127e-06	downregulatd
Elk4	TRUE	WTD3 / KOD3	0.686419	0.000285639	0.000139616	downregulatd
Hspd1	TRUE	WTD3 / KOD3	0.686575	1.87623e-10	7.73892e-09	downregulatd
Tulp3	TRUE	WTD3 / KOD3	0.687955	0.229084	0.0449733	downregulatd
Wwp1	TRUE	WTD3 / KOD3	0.688153	0.000155666	8.59691e-05	downregulatd
Vcl	TRUE	WTD3 / KOD3	0.689477	2.71446e-05	2.19512e-05	downregulatd
Kdm2a	TRUE	WTD3 / KOD3	0.690325	1.88443e-05	1.66252e-05	downregulatd
Incenp	TRUE	WTD3 / KOD3	0.690399	4.80416e-07	1.15741e-06	downregulatd
Klc2	TRUE	WTD3 / KOD3	0.690516	1.21891e-05	1.19488e-05	downregulatd
Cep97	TRUE	WTD3 / KOD3	0.690977	0.200723	0.0399043	downregulatd
Uhrf1	TRUE	WTD3 / KOD3	0.691254	7.60175e-07	1.58893e-06	downregulatd
Casp9	TRUE	WTD3 / KOD3	0.696913	0.027698	0.00680441	downregulatd
Cd93	TRUE	WTD3 / KOD3	0.698656	4.61064e-06	5.83629e-06	downregulatd
Vipas39	TRUE	WTD3 / KOD3	0.704897	1.55139e-05	1.43728e-05	downregulatd
Nhp2	TRUE	WTD3 / KOD3	0.706282	0.000309772	0.000149168	downregulatd
Pafah1b2	TRUE	WTD3 / KOD3	0.711308	1.15847e-05	1.15214e-05	downregulatd
Wnk1	TRUE	WTD3 / KOD3	0.713638	2.04583e-08	1.37003e-07	downregulatd
Gemin6	TRUE	WTD3 / KOD3	0.715183	4.31959e-06	5.5545e-06	downregulatd
Spdl1	TRUE	WTD3 / KOD3	0.716148	1.12162e-05	1.12579e-05	downregulatd
Snrpc	TRUE	WTD3 / KOD3	0.716334	0.000171135	9.26273e-05	downregulatd
Idh1	TRUE	WTD3 / KOD3	0.716723	0.000219417	0.000113009	downregulatd
Etnk1	TRUE	WTD3 / KOD3	0.718376	8.32057e-08	3.49148e-07	downregulatd
Mtr	TRUE	WTD3 / KOD3	0.719613	0.000711913	0.000295039	downregulatd
Lipe	TRUE	WTD3 / KOD3	0.719952	0.00185852	0.000657162	downregulatd
Nsdhl	TRUE	WTD3 / KOD3	0.720816	4.38615e-07	1.08347e-06	downregulatd
Ap1g2	TRUE	WTD3 / KOD3	0.723401	1.85016e-06	2.99012e-06	downregulatd
Adssl1	TRUE	WTD3 / KOD3	0.723494	0.000519447	0.000227521	downregulatd
Srsf9	TRUE	WTD3 / KOD3	0.72412	0.00203237	0.000708689	downregulatd
Rps6ka1	TRUE	WTD3 / KOD3	0.724403	1.25018e-07	4.58593e-07	downregulatd
Fdps	TRUE	WTD3 / KOD3	0.725618	2.66014e-05	2.16251e-05	downregulatd
Gins4	TRUE	WTD3 / KOD3	0.727085	0.000231693	0.000118003	downregulatd
Tlr7	TRUE	WTD3 / KOD3	0.728576	0.000230824	0.000117641	downregulatd
Sdf2l1	TRUE	WTD3 / KOD3	0.728645	1.2286e-05	1.20215e-05	downregulatd
Pdlim7	TRUE	WTD3 / KOD3	0.730075	9.32056e-05	5.72942e-05	downregulatd
Tpx2	TRUE	WTD3 / KOD3	0.73136	1.68707e-05	1.52855e-05	downregulatd
Tom1	TRUE	WTD3 / KOD3	0.731425	0.00515221	0.00156666	downregulatd
Fam162a	TRUE	WTD3 / KOD3	0.731786	0.167826	0.0339798	downregulatd
Tmsb10	TRUE	WTD3 / KOD3	0.732909	4.67631e-05	3.33286e-05	downregulatd
Mef2d	TRUE	WTD3 / KOD3	0.73333	9.68997e-07	1.88501e-06	downregulatd
Stat4	TRUE	WTD3 / KOD3	0.733962	3.78718e-05	2.83044e-05	downregulatd
Api5	TRUE	WTD3 / KOD3	0.734034	3.90872e-07	1.00009e-06	downregulatd
Cyb5b	TRUE	WTD3 / KOD3	0.734796	3.05109e-05	2.3965e-05	downregulatd
Polm	TRUE	WTD3 / KOD3	0.737184	0.0127048	0.00342589	downregulatd
Rad51c	TRUE	WTD3 / KOD3	0.73749	0.000223971	0.000114807	downregulatd
Cdk5rap2	TRUE	WTD3 / KOD3	0.739134	0.000845942	0.000339925	downregulatd
Zw10	TRUE	WTD3 / KOD3	0.739383	7.74523e-06	8.57636e-06	downregulatd
Mitd1	TRUE	WTD3 / KOD3	0.739822	0.00304016	0.000996239	downregulatd
Klhl11	TRUE	WTD3 / KOD3	0.743006	0.0574634	0.0130181	downregulatd
Klf16	TRUE	WTD3 / KOD3	0.743677	0.0239883	0.00599249	downregulatd
Plekhm1	TRUE	WTD3 / KOD3	0.744146	0.0573816	0.0130014	downregulatd
Lsm4	TRUE	WTD3 / KOD3	0.746202	0.000323305	0.000154456	downregulatd
Rfc2	TRUE	WTD3 / KOD3	0.74992	1.47416e-09	2.64433e-08	downregulatd
Pdia3	TRUE	WTD3 / KOD3	0.751422	7.13374e-06	8.05853e-06	downregulatd
Mrpl55	TRUE	WTD3 / KOD3	0.752618	4.86794e-05	3.44037e-05	downregulatd
Uck2	TRUE	WTD3 / KOD3	0.753489	9.72236e-08	3.88117e-07	downregulatd
Lgals9	TRUE	WTD3 / KOD3	0.754094	4.3415e-06	5.57417e-06	downregulatd
Ccnb2	TRUE	WTD3 / KOD3	0.755747	0.00137229	0.000508957	downregulatd
Tmem109	TRUE	WTD3 / KOD3	0.757065	0.00111931	0.000429265	downregulatd
Sumo1	TRUE	WTD3 / KOD3	0.759343	3.76368e-06	5.01151e-06	downregulatd
Arpc5	TRUE	WTD3 / KOD3	0.761848	1.29608e-08	1.03728e-07	downregulatd
Pacsin1	TRUE	WTD3 / KOD3	0.762885	9.45572e-06	9.92853e-06	downregulatd
Ripk3	TRUE	WTD3 / KOD3	0.763364	3.70177e-06	4.94998e-06	downregulatd
Hist1h1d	TRUE	WTD3 / KOD3	0.764432	0.0011659	0.00044425	downregulatd
Endog	TRUE	WTD3 / KOD3	0.767046	6.27375e-06	7.32003e-06	downregulatd
Pdxk	TRUE	WTD3 / KOD3	0.767433	0.00043388	0.000196148	downregulatd
Dnajc24	TRUE	WTD3 / KOD3	0.767667	7.10698e-07	1.51783e-06	downregulatd
Tango2	TRUE	WTD3 / KOD3	0.771235	2.20278e-05	1.87316e-05	downregulatd
Bcl9	TRUE	WTD3 / KOD3	0.77167	0.0524617	0.0120023	downregulatd
Cox6b1	TRUE	WTD3 / KOD3	0.775649	1.61169e-06	2.70943e-06	downregulatd
Nbr1	TRUE	WTD3 / KOD3	0.777474	0.0143405	0.00380961	downregulatd
Rps12	TRUE	WTD3 / KOD3	0.777516	0.000263415	0.000130918	downregulatd
Ostf1	TRUE	WTD3 / KOD3	0.778191	2.85617e-05	2.28242e-05	downregulatd
N4bp2l2	TRUE	WTD3 / KOD3	0.778576	0.00670013	0.00196422	downregulatd
Psmc6	TRUE	WTD3 / KOD3	0.779448	7.43687e-08	3.2335e-07	downregulatd
Traf3ip3	TRUE	WTD3 / KOD3	0.780664	0.000118235	6.91486e-05	downregulatd
Cdca8	TRUE	WTD3 / KOD3	0.785307	1.84098e-05	1.63263e-05	downregulatd
Ecd	TRUE	WTD3 / KOD3	0.785411	0.000161039	8.83361e-05	downregulatd
Kdm8	TRUE	WTD3 / KOD3	0.786327	0.104282	0.0221718	downregulatd
Myl12b	TRUE	WTD3 / KOD3	0.790949	1.25226e-09	2.38294e-08	downregulatd
Gga2	TRUE	WTD3 / KOD3	0.79125	7.70924e-05	4.92664e-05	downregulatd
Rps5	TRUE	WTD3 / KOD3	0.794024	2.12247e-05	1.81805e-05	downregulatd
Gtpbp10	TRUE	WTD3 / KOD3	0.794478	0.000579052	0.000248724	downregulatd
Fpgs	TRUE	WTD3 / KOD3	0.797024	3.49359e-06	4.73574e-06	downregulatd
Phip	TRUE	WTD3 / KOD3	0.797181	0.00305816	0.00100118	downregulatd
Ncf4	TRUE	WTD3 / KOD3	0.797473	4.62365e-08	2.35658e-07	downregulatd
Tpm4	TRUE	WTD3 / KOD3	0.80057	1.9653e-10	7.92776e-09	downregulatd
Med27	TRUE	WTD3 / KOD3	0.800597	0.159716	0.0325048	downregulatd
Cycs	TRUE	WTD3 / KOD3	0.800872	1.12937e-07	4.29111e-07	downregulatd
Impdh1	TRUE	WTD3 / KOD3	0.801051	1.34331e-06	2.37276e-06	downregulatd
Pdp2	TRUE	WTD3 / KOD3	0.805049	4.50827e-07	1.1024e-06	downregulatd
Fndc3a	TRUE	WTD3 / KOD3	0.805398	0.0125623	0.00339245	downregulatd
Snx17	TRUE	WTD3 / KOD3	0.805404	6.34885e-06	7.38241e-06	downregulatd
Casp6	TRUE	WTD3 / KOD3	0.805892	2.70212e-05	2.18742e-05	downregulatd
Rpusd3	TRUE	WTD3 / KOD3	0.808559	0.00197042	0.000690181	downregulatd
Mrpl32	TRUE	WTD3 / KOD3	0.809921	1.10231e-06	2.06773e-06	downregulatd
Lrrc59	TRUE	WTD3 / KOD3	0.811123	2.6232e-07	7.61794e-07	downregulatd
Psph	TRUE	WTD3 / KOD3	0.813209	5.40623e-09	5.95518e-08	downregulatd
Khnyn	TRUE	WTD3 / KOD3	0.81339	2.48386e-05	2.05277e-05	downregulatd
Mrpl40	TRUE	WTD3 / KOD3	0.813536	0.00886234	0.00250384	downregulatd
Cs	TRUE	WTD3 / KOD3	0.814731	6.00394e-08	2.79948e-07	downregulatd
Cst3	TRUE	WTD3 / KOD3	0.815446	0.000550078	0.000238482	downregulatd
St13	TRUE	WTD3 / KOD3	0.817092	2.90926e-10	9.70659e-09	downregulatd
Mff	TRUE	WTD3 / KOD3	0.818224	1.64649e-07	5.53649e-07	downregulatd
Rad51	TRUE	WTD3 / KOD3	0.820038	4.60751e-08	2.35216e-07	downregulatd
Cmpk1	TRUE	WTD3 / KOD3	0.820753	0.000217703	0.000112275	downregulatd
Adi1	TRUE	WTD3 / KOD3	0.821624	3.19887e-09	4.26914e-08	downregulatd
Commd3	TRUE	WTD3 / KOD3	0.82182	0.0239811	0.00599099	downregulatd
Lss	TRUE	WTD3 / KOD3	0.822938	6.40402e-13	2.46538e-10	downregulatd
Hist1h1b	TRUE	WTD3 / KOD3	0.823766	4.30028e-09	5.16939e-08	downregulatd
Hmgcr	TRUE	WTD3 / KOD3	0.824713	2.1841e-06	3.36098e-06	downregulatd
Rrm1	TRUE	WTD3 / KOD3	0.826219	4.40152e-10	1.25876e-08	downregulatd
Cth	TRUE	WTD3 / KOD3	0.826231	8.89112e-05	5.52393e-05	downregulatd
Arl5c	TRUE	WTD3 / KOD3	0.829222	0.000339162	0.000160682	downregulatd
Nfu1	TRUE	WTD3 / KOD3	0.829896	1.08686e-09	2.18833e-08	downregulatd
Ckap4	TRUE	WTD3 / KOD3	0.831594	1.32413e-06	2.3482e-06	downregulatd
Mrgbp	TRUE	WTD3 / KOD3	0.831874	0.000418028	0.000190455	downregulatd
Msmo1	TRUE	WTD3 / KOD3	0.831936	6.39255e-08	2.92615e-07	downregulatd
Mrpl49	TRUE	WTD3 / KOD3	0.832137	1.58236e-05	1.45841e-05	downregulatd
Tk1	TRUE	WTD3 / KOD3	0.833782	3.54565e-07	9.36073e-07	downregulatd
Cryz	TRUE	WTD3 / KOD3	0.835106	0.0139119	0.00370947	downregulatd
Pym1	TRUE	WTD3 / KOD3	0.838728	5.09682e-06	6.2972e-06	downregulatd
Slc16a3	TRUE	WTD3 / KOD3	0.842854	0.0007999	0.000324832	downregulatd
Lypla2	TRUE	WTD3 / KOD3	0.844578	0.000684577	0.000285618	downregulatd
Nek4	TRUE	WTD3 / KOD3	0.845283	0.00889755	0.0025128	downregulatd
Tpt1	TRUE	WTD3 / KOD3	0.847079	9.45788e-06	9.92942e-06	downregulatd
Bub1b	TRUE	WTD3 / KOD3	0.848101	3.1696e-09	4.25277e-08	downregulatd
Taf7	TRUE	WTD3 / KOD3	0.850993	9.4729e-05	5.80372e-05	downregulatd
Cops8	TRUE	WTD3 / KOD3	0.854806	3.79059e-05	2.83271e-05	downregulatd
Sugp1	TRUE	WTD3 / KOD3	0.856011	5.58925e-06	6.72465e-06	downregulatd
Sfr1	TRUE	WTD3 / KOD3	0.858254	2.47716e-09	3.63559e-08	downregulatd
Pfdn2	TRUE	WTD3 / KOD3	0.859179	2.39082e-08	1.5212e-07	downregulatd
Mapk3	TRUE	WTD3 / KOD3	0.859253	6.64419e-08	2.99646e-07	downregulatd
Rfc4	TRUE	WTD3 / KOD3	0.859642	1.18848e-06	2.179e-06	downregulatd
Asf1b	TRUE	WTD3 / KOD3	0.860661	1.21561e-06	2.21392e-06	downregulatd
Ccdc22	TRUE	WTD3 / KOD3	0.862805	1.14372e-06	2.12259e-06	downregulatd
Gsto1	TRUE	WTD3 / KOD3	0.867522	4.42768e-08	2.28525e-07	downregulatd
Scap	TRUE	WTD3 / KOD3	0.867617	0.000897628	0.00035711	downregulatd
Uhrf1bp1l	TRUE	WTD3 / KOD3	0.869533	4.25435e-06	5.48658e-06	downregulatd
Cerk	TRUE	WTD3 / KOD3	0.870328	0.000269517	0.000133276	downregulatd
Kcnn4	TRUE	WTD3 / KOD3	0.875387	0.0133425	0.00357583	downregulatd
Map3k19	TRUE	WTD3 / KOD3	0.876348	2.08854e-07	6.50981e-07	downregulatd
Csl	TRUE	WTD3 / KOD3	0.884192	4.06885e-08	2.15636e-07	downregulatd
Ssu72	TRUE	WTD3 / KOD3	0.886199	0.000124419	7.19557e-05	downregulatd
Plin3	TRUE	WTD3 / KOD3	0.888235	9.25708e-06	9.7774e-06	downregulatd
Ebag9	TRUE	WTD3 / KOD3	0.888987	0.00019689	0.000103574	downregulatd
Ube2i	TRUE	WTD3 / KOD3	0.888993	1.29409e-06	2.31276e-06	downregulatd
Acat2	TRUE	WTD3 / KOD3	0.889944	7.22592e-05	4.67952e-05	downregulatd
Golm1	TRUE	WTD3 / KOD3	0.891981	0.000168625	9.15469e-05	downregulatd
Rps10	TRUE	WTD3 / KOD3	0.892474	1.19959e-07	4.46805e-07	downregulatd
Cenph	TRUE	WTD3 / KOD3	0.892538	3.08564e-05	2.4177e-05	downregulatd
Gstt2	TRUE	WTD3 / KOD3	0.894435	4.13635e-08	2.17906e-07	downregulatd
Synj2bp	TRUE	WTD3 / KOD3	0.899051	0.000344224	0.000162639	downregulatd
Arhgap11a	TRUE	WTD3 / KOD3	0.900643	8.08243e-06	8.85505e-06	downregulatd
Nudt18	TRUE	WTD3 / KOD3	0.905887	0.000760854	0.000311912	downregulatd
Cc2d1a	TRUE	WTD3 / KOD3	0.907084	0.00333596	0.00107865	downregulatd
Mki67	TRUE	WTD3 / KOD3	0.909635	5.37113e-07	1.25041e-06	downregulatd
Hemgn	TRUE	WTD3 / KOD3	0.910387	2.17129e-07	6.68026e-07	downregulatd
Sf3a3	TRUE	WTD3 / KOD3	0.914573	1.02592e-08	8.97625e-08	downregulatd
Stk17b	TRUE	WTD3 / KOD3	0.919295	9.24171e-11	4.76822e-09	downregulatd
Mvd	TRUE	WTD3 / KOD3	0.920535	8.31772e-09	7.87428e-08	downregulatd
Spc25	TRUE	WTD3 / KOD3	0.925709	0.00570108	0.00170786	downregulatd
Ivns1abp	TRUE	WTD3 / KOD3	0.926626	1.48996e-09	2.66631e-08	downregulatd
Ppp2r5c	TRUE	WTD3 / KOD3	0.928043	0.0350499	0.00838535	downregulatd
Lin54	TRUE	WTD3 / KOD3	0.928096	0.00445171	0.00138044	downregulatd
Ehd1	TRUE	WTD3 / KOD3	0.929885	1.72279e-08	1.23701e-07	downregulatd
Ranbp1	TRUE	WTD3 / KOD3	0.930552	2.2242e-06	3.40166e-06	downregulatd
Mrpl41	TRUE	WTD3 / KOD3	0.932954	0.00505397	0.00154012	downregulatd
Hint1	TRUE	WTD3 / KOD3	0.934634	1.15285e-09	2.26853e-08	downregulatd
Cic	TRUE	WTD3 / KOD3	0.936499	0.0268494	0.00661987	downregulatd
Abhd14b	TRUE	WTD3 / KOD3	0.94153	1.74728e-06	2.87334e-06	downregulatd
Polb	TRUE	WTD3 / KOD3	0.949495	0.0057047	0.00170884	downregulatd
Mdp1	TRUE	WTD3 / KOD3	0.951286	9.81835e-06	1.02122e-05	downregulatd
Dnajc9	TRUE	WTD3 / KOD3	0.951973	5.9636e-05	4.02542e-05	downregulatd
Mrps14	TRUE	WTD3 / KOD3	0.952732	0.206274	0.0409076	downregulatd
Lias	TRUE	WTD3 / KOD3	0.954995	2.96728e-06	4.19459e-06	downregulatd
Lax1	TRUE	WTD3 / KOD3	0.956165	0.000167345	9.09706e-05	downregulatd
Hmgb1	TRUE	WTD3 / KOD3	0.96289	2.28295e-09	3.44467e-08	downregulatd
Hpf1	TRUE	WTD3 / KOD3	0.964384	8.395e-07	1.70581e-06	downregulatd
Sh3gl1	TRUE	WTD3 / KOD3	0.965593	4.68357e-06	5.90719e-06	downregulatd
Cnot6	TRUE	WTD3 / KOD3	0.965792	5.79676e-05	3.93911e-05	downregulatd
Bcl9l	TRUE	WTD3 / KOD3	0.966551	0.0510166	0.0117109	downregulatd
Mob3a	TRUE	WTD3 / KOD3	0.969564	0.00095651	0.000376525	downregulatd
Tbc1d10c	TRUE	WTD3 / KOD3	0.970803	2.49479e-06	3.69731e-06	downregulatd
Tagap1	TRUE	WTD3 / KOD3	0.973389	0.0035751	0.00114461	downregulatd
Satb1	TRUE	WTD3 / KOD3	0.980793	2.01006e-08	1.35762e-07	downregulatd
Plk1	TRUE	WTD3 / KOD3	0.981868	1.68061e-07	5.61046e-07	downregulatd
Pls3	TRUE	WTD3 / KOD3	0.98329	8.3914e-07	1.70554e-06	downregulatd
Fdft1	TRUE	WTD3 / KOD3	0.986946	3.13281e-06	4.36448e-06	downregulatd
Rdh11	TRUE	WTD3 / KOD3	0.988046	1.59017e-07	5.42085e-07	downregulatd
Ect2	TRUE	WTD3 / KOD3	0.99895	0.00118323	0.00044969	downregulatd
Lcp1	TRUE	WTD3 / KOD3	1.01144	8.59481e-10	1.90048e-08	downregulatd
Scarb1	TRUE	WTD3 / KOD3	1.01222	0.000242185	0.000122233	downregulatd
Bicd2	TRUE	WTD3 / KOD3	1.01483	0.0958865	0.0205751	downregulatd
Snap47	TRUE	WTD3 / KOD3	1.02142	0.00431704	0.00134518	downregulatd
Gpbp1	TRUE	WTD3 / KOD3	1.02272	0.000373063	0.000173502	downregulatd
Srf	TRUE	WTD3 / KOD3	1.02934	0.0746074	0.0164335	downregulatd
Pxmp4	TRUE	WTD3 / KOD3	1.03656	1.83873e-05	1.63141e-05	downregulatd
Ppp1r21	TRUE	WTD3 / KOD3	1.05081	6.85971e-05	4.49314e-05	downregulatd
Gipc1	TRUE	WTD3 / KOD3	1.05316	1.12955e-05	1.1312e-05	downregulatd
Psmc3	TRUE	WTD3 / KOD3	1.05585	1.15169e-07	4.35774e-07	downregulatd
Irak3	TRUE	WTD3 / KOD3	1.06017	0.105082	0.0223208	downregulatd
Mtmr4	TRUE	WTD3 / KOD3	1.06137	0.00889524	0.00251224	downregulatd
Ntmt1	TRUE	WTD3 / KOD3	1.0643	0.00656346	0.00192947	downregulatd
Rpl35	TRUE	WTD3 / KOD3	1.07119	1.69377e-08	1.22574e-07	downregulatd
Rps19	TRUE	WTD3 / KOD3	1.07255	1.2828e-07	4.66228e-07	downregulatd
Cbr1	TRUE	WTD3 / KOD3	1.07396	6.50744e-07	1.42863e-06	downregulatd
Neil1	TRUE	WTD3 / KOD3	1.07762	4.01411e-08	2.13564e-07	downregulatd
Hmgcs1	TRUE	WTD3 / KOD3	1.08079	1.07829e-07	4.16608e-07	downregulatd
Krt222	TRUE	WTD3 / KOD3	1.08136	2.29495e-09	3.4463e-08	downregulatd
Spice1	TRUE	WTD3 / KOD3	1.08704	0.00111835	0.000428984	downregulatd
Eif3d	TRUE	WTD3 / KOD3	1.08755	1.50877e-05	1.40726e-05	downregulatd
Nudt1	TRUE	WTD3 / KOD3	1.08831	0.00299167	0.000982542	downregulatd
Cdk4	TRUE	WTD3 / KOD3	1.08832	2.09393e-08	1.39233e-07	downregulatd
A630001G21Rik	TRUE	WTD3 / KOD3	1.0973	0.00173149	0.000619202	downregulatd
Sh3pxd2a	TRUE	WTD3 / KOD3	1.10133	0.0754773	0.0166059	downregulatd
Herpud1	TRUE	WTD3 / KOD3	1.10769	0.000739137	0.000304389	downregulatd
Fbxo5	TRUE	WTD3 / KOD3	1.11925	0.00100665	0.000393089	downregulatd
Mrpl14	TRUE	WTD3 / KOD3	1.12147	2.63067e-05	2.14482e-05	downregulatd
Ldlr	TRUE	WTD3 / KOD3	1.12189	1.62879e-06	2.73022e-06	downregulatd
Mvk	TRUE	WTD3 / KOD3	1.13536	0.0188022	0.00483219	downregulatd
Txndc9	TRUE	WTD3 / KOD3	1.13577	5.10907e-06	6.30602e-06	downregulatd
Tpd52l2	TRUE	WTD3 / KOD3	1.13709	4.19283e-07	1.04866e-06	downregulatd
Trim14	TRUE	WTD3 / KOD3	1.13743	0.0158062	0.00415031	downregulatd
Snx3	TRUE	WTD3 / KOD3	1.13966	0.000112311	6.63766e-05	downregulatd
Ube2b	TRUE	WTD3 / KOD3	1.14145	0.000858163	0.000344062	downregulatd
Arsa	TRUE	WTD3 / KOD3	1.14201	0.00581249	0.00173655	downregulatd
Pmvk	TRUE	WTD3 / KOD3	1.15454	5.47624e-08	2.63442e-07	downregulatd
Nucb1	TRUE	WTD3 / KOD3	1.16516	2.69282e-05	2.18281e-05	downregulatd
Ada	TRUE	WTD3 / KOD3	1.16529	6.85241e-07	1.47897e-06	downregulatd
Rps6kb1	TRUE	WTD3 / KOD3	1.17216	6.44061e-06	7.45964e-06	downregulatd
Tagln2	TRUE	WTD3 / KOD3	1.17975	8.2612e-06	8.99316e-06	downregulatd
Rint1	TRUE	WTD3 / KOD3	1.18619	0.000372381	0.00017326	downregulatd
Cwc15	TRUE	WTD3 / KOD3	1.18902	4.03959e-06	5.28452e-06	downregulatd
Cenpf	TRUE	WTD3 / KOD3	1.18948	0.0165054	0.00431211	downregulatd
Fam227b	TRUE	WTD3 / KOD3	1.19262	5.44853e-05	3.75607e-05	downregulatd
Psme2	TRUE	WTD3 / KOD3	1.19474	4.04429e-05	2.97725e-05	downregulatd
Aurkb	TRUE	WTD3 / KOD3	1.19596	1.38272e-12	3.74654e-10	downregulatd
Mif	TRUE	WTD3 / KOD3	1.19634	4.24965e-07	1.05811e-06	downregulatd
Chchd10	TRUE	WTD3 / KOD3	1.20054	0.0255764	0.00634099	downregulatd
Mapre1	TRUE	WTD3 / KOD3	1.2014	1.08579e-07	4.18462e-07	downregulatd
Evi2b	TRUE	WTD3 / KOD3	1.20315	0.00703232	0.00204805	downregulatd
Mzb1	TRUE	WTD3 / KOD3	1.20429	1.13136e-05	1.13238e-05	downregulatd
Lrpap1	TRUE	WTD3 / KOD3	1.2106	0.00223686	0.000767922	downregulatd
Ralb	TRUE	WTD3 / KOD3	1.21965	0.000309904	0.000149217	downregulatd
Myo19	TRUE	WTD3 / KOD3	1.22138	0.0389124	0.00919484	downregulatd
Polr2f	TRUE	WTD3 / KOD3	1.22302	0.0179621	0.00464411	downregulatd
Cd74	TRUE	WTD3 / KOD3	1.22992	1.0701e-08	9.24955e-08	downregulatd
Mrpl42	TRUE	WTD3 / KOD3	1.23001	0.000184986	9.85029e-05	downregulatd
Dcaf15	TRUE	WTD3 / KOD3	1.23054	0.0577706	0.0130813	downregulatd
Psma1	TRUE	WTD3 / KOD3	1.23098	1.3681e-05	1.30384e-05	downregulatd
Pdap1	TRUE	WTD3 / KOD3	1.2346	5.4054e-06	6.56607e-06	downregulatd
Pnpo	TRUE	WTD3 / KOD3	1.23749	2.56644e-07	7.50829e-07	downregulatd
Gse1	TRUE	WTD3 / KOD3	1.23838	0.0354828	0.00847608	downregulatd
Fbxo30	TRUE	WTD3 / KOD3	1.24699	0.0118536	0.00322504	downregulatd
Eif4ebp1	TRUE	WTD3 / KOD3	1.25155	4.64138e-05	3.31474e-05	downregulatd
Prkag2	TRUE	WTD3 / KOD3	1.25391	0.0180912	0.00467225	downregulatd
Mea1	TRUE	WTD3 / KOD3	1.25482	0.000150735	8.38042e-05	downregulatd
Prorsd1	TRUE	WTD3 / KOD3	1.25692	0.0107463	0.00296219	downregulatd
Ube2l3	TRUE	WTD3 / KOD3	1.25812	2.34236e-08	1.50291e-07	downregulatd
Cdk1	TRUE	WTD3 / KOD3	1.26372	1.10727e-05	1.11529e-05	downregulatd
Sqle	TRUE	WTD3 / KOD3	1.27105	6.50118e-08	2.95784e-07	downregulatd
Dctn2	TRUE	WTD3 / KOD3	1.27326	1.28329e-05	1.24255e-05	downregulatd
Psme3	TRUE	WTD3 / KOD3	1.28459	6.96935e-09	7.04631e-08	downregulatd
Kpna2	TRUE	WTD3 / KOD3	1.30137	1.217e-08	9.97381e-08	downregulatd
Pafah1b3	TRUE	WTD3 / KOD3	1.31278	7.74541e-08	3.3289e-07	downregulatd
Sh3glb1	TRUE	WTD3 / KOD3	1.32009	0.00257158	0.000864729	downregulatd
Rassf6	TRUE	WTD3 / KOD3	1.32246	3.54008e-06	4.78707e-06	downregulatd
Rbm38	TRUE	WTD3 / KOD3	1.32521	2.99987e-05	2.36505e-05	downregulatd
Pcbd2	TRUE	WTD3 / KOD3	1.3356	0.217233	0.0428715	downregulatd
Rplp2	TRUE	WTD3 / KOD3	1.35736	1.6739e-06	2.7847e-06	downregulatd
P2rx4	TRUE	WTD3 / KOD3	1.3702	0.00113636	0.000434927	downregulatd
Hmox2	TRUE	WTD3 / KOD3	1.37476	2.9965e-08	1.7492e-07	downregulatd
Pole3	TRUE	WTD3 / KOD3	1.37834	0.0143648	0.00381507	downregulatd
Morf4l2	TRUE	WTD3 / KOD3	1.37982	9.67324e-08	3.87188e-07	downregulatd
Eif3l	TRUE	WTD3 / KOD3	1.38303	2.27578e-05	1.91925e-05	downregulatd
Pcmt1	TRUE	WTD3 / KOD3	1.38828	1.20263e-08	9.89928e-08	downregulatd
Derl3	TRUE	WTD3 / KOD3	1.39717	2.46123e-06	3.66306e-06	downregulatd
Rcbtb2	TRUE	WTD3 / KOD3	1.39832	0.000390153	0.000179932	downregulatd
Dlg3	TRUE	WTD3 / KOD3	1.40287	0.000279306	0.000137136	downregulatd
Rpl22l1	TRUE	WTD3 / KOD3	1.40473	1.10392e-07	4.22491e-07	downregulatd
Ndufa8	TRUE	WTD3 / KOD3	1.40592	1.86184e-05	1.64759e-05	downregulatd
[truncated: 46 more rows]
