# Supplementary material for: eIF3e-mediated translational checkpoint maintains immune tolerance and prevents lymphoid malignancy
Source: J Exp Med. 2026 Jun 3;223(8):e20251968. doi: 10.1084/jem.20251968 (PMC13231948; doi:10.1084/jem.20251968)
Supplement: Table S7 — shows a list of 343 translationally regulated genes in cKO day 3 iGCBs. [file jem_20251968_tables7.xlsx]

## Sheet: Table S7
Table S7: Related to Fig. 4I and Fig. S3E. List of 343 translationally regulated genes in cKO day 3 iGCB cells
gene_ms	gene_rna	Predicted_Protein	Residual	Z_Residual	Category
Cdca7	Cdca7	-0.028103	2.60045557717162	5.29643264107063	Opposite
Edf1	Edf1	0.00747181100539848	2.5694327779946	5.23324749473668	Opposite
Evi2a	Evi2a	0.269628252533143	2.43488823846686	4.95921624533244	Intensified
Guk1	Guk1	-0.0134729	2.34784033063883	4.78192293395862	Opposite
Prepl	Prepl	0.12591400686355	2.33248109813645	4.75064028445615	Intensified
Ltb	Ltb	0.156207345727833	-2.12612	-4.33034	Opposite
Clk4	Clk4	0.158670922011831	-2.12138	-4.32069	Opposite
Fam83d	Fam83d	0.140798236452692	2.11346115854731	4.30455523410242	Intensified
Icoslg	Icosl	0.124001968228759	-1.96956	-4.01147	Opposite
Alg3	Alg3	-0.186615	-1.96255	-3.99718	Intensified
Kansl2	Kansl2	-0.0757858	1.91876725889387	3.9080158222416	Opposite
Sergef	Sergef	0.131539275410073	-1.86942	-3.80751	Opposite
Ptprj	Ptprj	-0.105817	-1.85435	-3.77681	Intensified
Eif4ebp2	Eif4ebp2	0.0165667907101108	1.81811071328989	3.70300535470876	Opposite
Nrp2	Nrp2	-0.290053	1.80984117639005	3.68616251934279	Opposite
Atp1b1	Atp1b1	-0.258366	-1.80922	-3.68489	Intensified
Zmym1	Zmym1	-0.0646268	-1.79116	-3.64812	Intensified
Oas3	Oas3	-0.221965	1.77873744070755	3.62281252698982	Opposite
Gltp	Gltp	0.113410325751911	1.74871930724809	3.56167361607191	Intensified
Dnajc19	Dnajc19	-0.0288983	-1.72186	-3.50696	Intensified
Scd1	Scd1	0.223407667528823	1.68732958447118	3.4366391665715	Intensified
Flcn	Flcn	0.143605292192851	1.67657710380715	3.41473923870449	Intensified
Tmem128	Tmem128	0.101715777450213	-1.66332	-3.38774	Opposite
Utrn	Utrn	0.146385565191192	-1.6157	-3.29076	Opposite
Nucks1	Nucks1	-0.0295751	1.59731385243672	3.25330119089429	Opposite
Cdca3	Cdca3	0.0906005586922793	1.58746559630772	3.23324292661277	Intensified
Cmtm7	Cmtm7	0.126477012153781	-1.5758	-3.20947	Opposite
Zfp36l1	Zfp36l1	-0.0213997	1.57013248719547	3.19794001827652	Opposite
Tma7	Tma7	0.00417124369130022	1.5675879943087	3.19275756667121	Opposite
Nudt4	Nudt4	-0.050451	1.56107729800748	3.17949701928537	Opposite
Jchain	Jchain	0.840339971570906	1.5384039074291	3.1333173856099	Buffered
Zfp277	Zfp277	0.14866692929739	-1.52609	-3.10824	Opposite
Ube2s	Ube2s	0.0811260495118349	1.51392192148817	3.08345412680476	Intensified
Arpp19	Arpp19	-0.00202474	1.5031594341737	3.06153381806661	Opposite
Tanc2	Tanc2	0.0813210364934143	-1.49605	-3.04705	Opposite
Isg20	Isg20	0.139788588943006	1.48656926205699	3.02774407372671	Intensified
Ahdc1	Ahdc1	-0.0743734	1.48146117013333	3.01734025639731	Opposite
Pop5	Pop5	-0.0403542	-1.46388	-2.98154	Intensified
Casp4	Casp4	-0.0260793	-1.46053	-2.9747	Intensified
Zbtb44	Zbtb44	-0.00648885	-1.45944	-2.97249	Intensified
Zzz3	Zzz3	-0.00291567	-1.45027	-2.95381	Intensified
Lamtor2	Lamtor2	0.129300463314058	-1.44026	-2.93342	Opposite
Psme2	Psme2	-0.235646	1.43038827821023	2.91331843259459	Opposite
Ccdc97	Ccdc97	0.0842465847987536	1.42052819820125	2.89323608623128	Intensified
Cox7a2l	Cox7a2l	0.101470035730378	-1.41222	-2.87631	Opposite
Psme3	Psme3	-0.122664	1.40725370625475	2.86619949577527	Opposite
Rassf6	Rassf6	-0.0845415	1.40700556373163	2.86569409580972	Opposite
Chd6	Chd6	0.133828491073286	-1.40286	-2.85725	Opposite
Rplp2	Rplp2	-0.033207	1.39056527645188	2.83220962680305	Opposite
Pole3	Pole3	-0.0089354	1.38727290185585	2.82550394014178	Opposite
Myo19	Myo19	-0.159489	1.38087214470399	2.81246730940514	Opposite
Manf	Manf	0.0901671039004825	1.37983997509952	2.81036505592607	Intensified
Fas	Fas	-0.0392292	-1.37563	-2.80179	Intensified
Ptdss1	Ptdss1	-0.0275979	-1.3722	-2.79481	Intensified
Mrpl12	Mrpl12	-0.107049	-1.35739	-2.76464	Intensified
Per1	Per1	0.194583752968299	-1.35518	-2.76014	Opposite
R3hdm4	R3hdm4	0.148237254230232	-1.35213	-2.75392	Opposite
Aldh1l2	Aldh1l2	0.429705904306685	-1.35204	-2.75374	Opposite
Stmn1	Stmn1	0.114167659200637	1.34130089479936	2.73187125482042	Intensified
Stard4	Stard4	0.146812191431274	1.32798478156873	2.70474989293827	Intensified
Tlr12	Tlr12	-0.123695	-1.32375	-2.69612	Intensified
Gimap6	Gimap6	0.0866501427542273	-1.31768	-2.68376	Opposite
Isca1	Isca1	0.124445097048521	1.31413097695148	2.67653339748188	Intensified
Cox11	Cox11	-0.0264908	-1.31202	-2.67223	Intensified
Ttpal	Ttpal	0.176208230726629	1.29089708427337	2.62921217090922	Intensified
Mrpl42	Mrpl42	-0.0600028	1.29001176916692	2.62740902077329	Opposite
H2-DMa	H2-DMa	0.136903555412215	-1.28545	-2.61812	Opposite
Rnf169	Rnf169	-0.0194635	-1.28542	-2.61806	Intensified
Derl3	Derl3	0.112702869191676	1.28447192580832	2.61612584122258	Intensified
Cep152	Cep152	0.00229090311080237	-1.27695	-2.6008	Intensified
Tcf7	Tcf7	-0.0905305	-1.27454	-2.59589	Intensified
Rcbtb2	Rcbtb2	0.123851285671528	1.27446803832847	2.59575059749567	Intensified
Fads2	Fads2	0.198560473527694	1.27310150247231	2.59296732937245	Intensified
Pdap1	Pdap1	-0.0378867	1.27248510797168	2.59171189860041	Opposite
Slc20a1	Slc20a1	0.00326854623004263	-1.26582	-2.57813	Intensified
P2rx4	P2rx4	0.110653951327687	1.25954758567231	2.56536162520891	Intensified
Slc35b1	Slc35b1	-0.00903741	-1.25848	-2.56318	Intensified
Ppfibp2	Ppfibp2	-0.117891	-1.25676	-2.55968	Intensified
Polr2f	Polr2f	-0.0335034	1.25651857637077	2.55919234322784	Opposite
Mt1	Mt1	0.333134046053693	-1.23854	-2.52258	Opposite
Sh3glb1	Sh3glb1	0.0922069730524869	1.22787971894751	2.50086264877312	Intensified
Tagln2	Tagln2	-0.0472433	1.22699702133034	2.49906482976292	Opposite
Dpy19l1	Dpy19l1	-0.0562127	-1.21093	-2.46634	Intensified
Rint1	Rint1	-0.0146383	1.20082406043258	2.4457575071425	Opposite
Snapc4	Snapc4	-0.0762001	-1.19	-2.4237	Intensified
Sqle	Sqle	0.0848292213595416	1.18621814464046	2.41600916233969	Intensified
Brox	Brox	0.0941535851720838	-1.18619	-2.41595	Opposite
Sema7a	Sema7a	0.147189988158587	-1.18383	-2.41114	Opposite
Ldhb	Ldhb	-0.450595	-1.17788	-2.39903	Buffered
Ube2l3	Ube2l3	0.0811309046849627	1.17698993331504	2.39721376352121	Intensified
Tpd52l2	Tpd52l2	-0.0395251	1.17661265972962	2.39644535811181	Opposite
H2-Aa	H2-Aa	0.162386097690665	-1.17094	-2.38489	Opposite
Kpna2	Kpna2	0.146049532821507	1.15532170317849	2.35308137288286	Intensified
Ntmt1	Ntmt1	-0.0845197	1.14882148018918	2.33984215683278	Opposite
Lmf1	Lmf1	0.191943406106149	-1.14804	-2.33826	Opposite
Zfp655	Zfp655	0.12777996452061	-1.14129	-2.3245	Opposite
Fth1	Fth1	0.173386747626778	-1.1274	-2.29621	Opposite
Ctnna1	Ctnna1	-0.0146843	-1.11397	-2.26887	Intensified
Mif	Mif	0.085949446964952	1.11039386403505	2.26157537838672	Intensified
Rpl22	Rpl22	0.0177346732764757	-1.10561	-2.25183	Intensified
Cdk1	Cdk1	0.159609982611021	1.10411037038898	2.24877758205475	Intensified
Rps19	Rps19	-0.0310138	1.10356520287049	2.24766722159901	Opposite
Cwc15	Cwc15	0.0863330855269718	1.10268726947303	2.24587910603041	Intensified
Psmc3	Psmc3	-0.0355251	1.09137277970013	2.22283451589154	Opposite
Fbxo30	Fbxo30	0.161504586918029	1.08548839808197	2.21084960403667	Intensified
Zdhhc6	Zdhhc6	-0.0123768	-1.08458	-2.209	Intensified
A630001G21Rik	A630001G21Rik	0.0135305955156738	1.08376520448433	2.20733991946541	Opposite
Prorsd1	Prorsd1	0.179324814112376	1.07759938788762	2.19478179981579	Intensified
Chchd10	Chchd10	0.123784547984908	1.07675859301509	2.19306932549152	Intensified
Eif4ebp1	Eif4ebp1	0.175164835526317	1.07638063747368	2.19229953112012	Intensified
Impact	Impact	0.158792083736285	-1.07427	-2.188	Opposite
Mtmr4	Mtmr4	-0.0084819	1.06985313872033	2.1790047616323	Opposite
Rpl35	Rpl35	0.00154267359181413	1.06964666940819	2.17858423885397	Opposite
Nucb1	Nucb1	0.0979632838185326	1.06719636318147	2.17359362028939	Intensified
Cd74	Cd74	0.164307365099659	1.06561215590034	2.17036701367952	Intensified
Gpbp1	Gpbp1	-0.0408266	1.06354889087392	2.16616469454396	Opposite
Sav1	Sav1	0.100313858914372	-1.06026	-2.15947	Opposite
Eif1ax	Eif1ax	-0.0494888	-1.05524	-2.14924	Intensified
Bicd2	Bicd2	-0.0304616	1.04529022286315	2.12897667022865	Opposite
Ube2b	Ube2b	0.0978578979280537	1.04359661207195	2.12552723792359	Intensified
Cd55	Cd55	0.101795784617536	-1.04018	-2.11857	Opposite
Mzb1	Mzb1	0.165432260055174	1.03886150094483	2.11588308274058	Intensified
Aurkb	Aurkb	0.161248110087554	1.03471435091245	2.10743644708498	Intensified
Wee1	Wee1	-0.0328646	-1.03409	-2.10616	Intensified
Wars2	Wars2	0.136918362253016	-1.01954	-2.07653	Opposite
Hint1	Hint1	-0.0822665	1.01690036720669	2.07115412578909	Opposite
Ranbp1	Ranbp1	-0.0859387	1.01649087736941	2.07032010448935	Opposite
Fut8	Fut8	0.117060976548023	-1.00903	-2.05512	Opposite
Cdk4	Cdk4	0.0880580030070593	1.00026340199294	2.03726907642312	Intensified
Mrps24	Mrps24	0.0922488638047293	-0.998802	-2.03429	Opposite
Ttc14	Ttc14	0.0815195283449926	-0.994573	-2.02568	Opposite
Abcc1	Abcc1	0.00873670708348329	-0.992457	-2.02137	Intensified
Mysm1	Mysm1	0.153047132329229	-0.980663	-1.99735	Opposite
Lias	Lias	-0.0220207	0.977016050743351	1.98992043833921	Opposite
Fbxo5	Fbxo5	0.148970872922918	0.970277621077082	1.97619605898535	Intensified
Esam	Esam	-0.162601	0.968284749601085	1.97213711268856	Opposite
Mrpl14	Mrpl14	0.153688864412684	0.967778474587316	1.97110596586497	Intensified
Zbtb1	Zbtb1	0.176312906458847	-0.958681	-1.95258	Opposite
Polb	Polb	-0.00909082	0.958585717095697	1.95238277702549	Opposite
Manea	Manea	0.0938768913249624	-0.940695	-1.91594	Opposite
Cycs	Cycs	-0.136211	0.937082317983509	1.90858610310744	Opposite
H2afx	H2afx	0.233491709598712	-0.933893	-1.90209	Opposite
Necap1	Necap1	0.123881472272327	-0.929794	-1.89374	Opposite
Ap3s2	Ap3s2	0.0857875682490142	-0.925895	-1.8858	Opposite
Myof	Myof	0.315399764718769	-0.925238	-1.88446	Opposite
Sf3a3	Sf3a3	-0.00906497	0.923637650350634	1.88120291028376	Opposite
Fam20b	Fam20b	0.129226342920659	-0.922939	-1.87978	Opposite
Agpat5	Agpat5	-0.0423191	-0.921607	-1.87707	Intensified
Fundc2	Fundc2	0.142944824675051	-0.911779	-1.85705	Opposite
Pfdn2	Pfdn2	-0.0483166	0.907495302685675	1.84832526460246	Opposite
Rps10	Rps10	-0.0149274	0.907401763382014	1.8481347500536	Opposite
Ube2i	Ube2i	-0.0139786	0.902972017416071	1.83911254204834	Opposite
Rad51	Rad51	-0.0825649	0.902603061506814	1.8383610775211	Opposite
Rbm41	Rbm41	0.131753651314442	-0.902192	-1.83752	Opposite
Ecd	Ecd	-0.115362	0.900773050308938	1.83463383406151	Opposite
Iqgap2	Iqgap2	-0.232155	0.900253616376919	1.83357588604018	Opposite
Tecpr1	Tecpr1	0.247516406066565	-0.897748	-1.82847	Opposite
Mrpl55	Mrpl55	-0.144819	0.8974374983353	1.82784020662783	Opposite
Rfc4	Rfc4	-0.0360201	0.895661625092027	1.82422322770511	Opposite
Ggact	Ggact	0.13967263253782	-0.895555	-1.82401	Opposite
Ssu72	Ssu72	-0.00630997	0.89250933227662	1.81780285017269	Opposite
Srf	Srf	0.137213236932972	0.892125352067028	1.81702078516321	Intensified
Cnot6	Cnot6	0.0736953354479364	0.892096425552064	1.81696186958727	Intensified
Sdhd	Sdhd	-0.0182215	-0.891722	-1.8162	Intensified
Rpf1	Rpf1	0.0959258496553982	-0.884838	-1.80218	Opposite
Lrrc59	Lrrc59	-0.0726925	0.883815299176043	1.80009542955737	Opposite
Mrpl49	Mrpl49	-0.0467185	0.878855458298955	1.78999355996708	Opposite
Snap47	Snap47	0.146905717155507	0.874518053844493	1.78115942692831	Intensified
Tmem109	Tmem109	-0.116141	0.873206055957853	1.7784872380654	Opposite
Kdm8	Kdm8	-0.0812625	0.867589747518588	1.76704831959236	Opposite
Tbc1d15	Tbc1d15	0.209896210689829	-0.858005	-1.74753	Opposite
Fpgs	Fpgs	-0.0589964	0.856020170901872	1.74348418576362	Opposite
Rad17	Rad17	-0.0202728	-0.852858	-1.73704	Intensified
Rab11fip1	Rab11fip1	0.157499669544177	-0.849336	-1.72987	Opposite
Plk1	Plk1	0.133003154732303	0.848865248267697	1.7289115216056	Intensified
Jmjd7	Jmjd7	0.229001334325536	-0.848188	-1.72753	Opposite
Cops8	Cops8	0.00662712500214459	0.848178998997855	1.72751381534805	Opposite
Plch1	Plch1	1.16126193742319	-0.846212	-1.72351	Buffered
Hspd1	Hspd1	-0.157458	0.844032623547277	1.71906875730846	Opposite
Phip	Phip	-0.0465595	0.843740727549955	1.71847424321578	Opposite
Uck2	Uck2	-0.0893932	0.842882550873767	1.71672636680541	Opposite
Ivns1abp	Ivns1abp	0.0841163905388246	0.842509122461175	1.71596579298484	Intensified
Mybl2	Mybl2	-0.211167	0.842078009134214	1.71508773041882	Opposite
Tpt1	Tpt1	0.0066479528024715	0.840431247197529	1.71173371670287	Opposite
Dnajc24	Dnajc24	-0.0722697	0.839936228591864	1.7107254961726	Opposite
Rps5	Rps5	-0.0279901	0.822013952492912	1.67422261222946	Opposite
Cic	Cic	0.116582383747034	0.819916443252966	1.66995054678796	Intensified
Tlr7	Tlr7	-0.0888253	0.817400829477536	1.66482691421008	Opposite
St13	St13	0.000150306464176443	0.816942133535824	1.66389267323349	Opposite
Rps12	Rps12	-0.0385401	0.816055775203366	1.66208739832515	Opposite
Cs	Cs	0.0109466742828133	0.803784479717187	1.63709405080106	Opposite
Gemin6	Gemin6	-0.0813335	0.796516052759798	1.62229020868804	Opposite
Numb	Numb	0.113768144774705	-0.794745	-1.61868	Opposite
Siae	Siae	0.30470688748864	-0.794456	-1.61809	Opposite
Ap4s1	Ap4s1	-0.10959	0.793696499634276	1.61654753292832	Opposite
Rrm2b	Rrm2b	0.216065252665531	-0.789916	-1.60885	Opposite
Nhp2	Nhp2	-0.0775913	0.783872977310776	1.59653964479472	Opposite
Slc25a46	Slc25a46	0.123838128362568	-0.781085	-1.59086	Opposite
Rictor	Rictor	0.184331480967677	-0.780826	-1.59033	Opposite
Trmt44	Trmt44	0.13074119924976	-0.775603	-1.5797	Opposite
Mtr	Mtr	-0.0541065	0.773719306128438	1.57585933171845	Opposite
Spidr	Spidr	0.138090569757708	-0.772384	-1.57314	Opposite
Rnf123	Rnf123	0.0966729530756612	-0.772211	-1.57279	Opposite
Api5	Api5	-0.0371453	0.771179540121235	1.57068650750283	Opposite
Tmem192	Tmem192	0.152865441283347	-0.770565	-1.56943	Opposite
Atl2	Atl2	0.197609530303661	-0.767162	-1.5625	Opposite
Casd1	Casd1	-0.00274665	-0.767008	-1.56219	Intensified
Coq8a	Coq8a	0.28665568569925	-0.765122	-1.55835	Opposite
Stag1	Stag1	-0.080899	0.763219169510495	1.55447336119575	Opposite
Sit1	Sit1	0.120851786151232	-0.763164	-1.55436	Opposite
Vps13c	Vps13c	0.12995685335048	-0.762141	-1.55228	Opposite
Ptar1	Ptar1	0.143813914870292	-0.762056	-1.5521	Opposite
Phlpp2	Phlpp2	0.0878620028948987	-0.761371	-1.55071	Opposite
Klc2	Klc2	-0.070827	0.761343508822448	1.5506531419315	Opposite
Sik3	Sik3	0.122972552107278	-0.760498	-1.54893	Opposite
Aicda	Aicda	0.222847316539887	-0.75984	-1.54759	Opposite
Gins4	Gins4	-0.0262827	0.753367328934821	1.53440779635485	Opposite
Gramd1a	Gramd1a	0.206281669495642	-0.752654	-1.53296	Opposite
Arhgap19	Arhgap19	0.166640468025656	-0.750485	-1.52854	Opposite
Wnk1	Wnk1	-0.0361375	0.749775756951101	1.52709272462114	Opposite
Gbe1	Gbe1	0.112862837881247	-0.748027	-1.52353	Opposite
Snrpe	Snrpe	0.0896176188856414	-0.747858	-1.52319	Opposite
Dnah10	Dnah10	-0.640877	0.74636179971408	1.52013940663174	Opposite
Sdf2l1	Sdf2l1	-0.015245	0.743889542640398	1.51510408006162	Opposite
Bub1b	Bub1b	0.107735829708837	0.740364781291163	1.50792508372499	Intensified
Cyb5r1	Cyb5r1	0.192420435345282	-0.738848	-1.50484	Opposite
Trim30a	Trim30a	-0.0990098	0.73516001258013	1.4973243616314	Opposite
Gtf2a1	Gtf2a1	0.00233959072429082	-0.731226	-1.48931	Intensified
Ccnl1	Ccnl1	0.0869798581116304	-0.730637	-1.48811	Opposite
Ubl7	Ubl7	-0.140659	0.730371017660133	1.48757045957098	Opposite
Srsf9	Srsf9	-0.0029609	0.727080428661888	1.48086840969493	Opposite
Commd3	Commd3	0.0960404873081248	0.725779135691875	1.47821802388466	Intensified
Anp32e	Anp32e	-0.0567591	0.72530584072673	1.47725404860116	Opposite
Snx17	Snx17	0.0804636993421569	0.724940586657843	1.47651012373287	Intensified
Snrpc	Snrpc	-0.00681428	0.72314869178992	1.47286051304498	Opposite
Psma7	Psma7	-0.0350714	0.721236261219151	1.46896540336199	Opposite
Itpr2	Itpr2	0.111420436047659	-0.718733	-1.46387	Opposite
Ddx54	Ddx54	0.128166413548019	-0.717646	-1.46165	Opposite
Uckl1	Uckl1	0.109364521674844	-0.716238	-1.45879	Opposite
Cdc34	Cdc34	-0.0662994	0.714848006075461	1.4559542358729	Opposite
Tpm4	Tpm4	0.0865313707270724	0.714038270272928	1.45430502056892	Intensified
Ifi35	Ifi35	-0.182172	0.713094460643897	1.45238273273212	Opposite
Cst3	Cst3	0.103969394267561	0.711477060732439	1.44908852161007	Intensified
Crbn	Crbn	0.136568024445746	-0.708155	-1.44232	Opposite
Pcgf1	Pcgf1	0.142267790041873	-0.705694	-1.43731	Opposite
Git1	Git1	-0.0390343	0.702006384819899	1.4297992872634	Opposite
Stub1	Stub1	-0.0210041	0.701524509472103	1.42881783603485	Opposite
Clybl	Clybl	0.253385019300311	-0.700874	-1.42749	Opposite
Max	Max	-0.0836468	0.696853724366206	1.4193046957561	Opposite
Phkb	Phkb	0.145002745437051	-0.696311	-1.4182	Opposite
Selenbp1	Selenbp1	0.538204429799461	0.69439073720054	1.4142882495098	Buffered
Rbbp7	Rbbp7	-0.0566549	0.693850513514356	1.41318795831848	Opposite
Gga2	Gga2	0.0977383293742644	0.693511826625736	1.41249814369225	Intensified
N4bp2l2	N4bp2l2	0.0861517200896203	0.69242396891038	1.41028246842249	Intensified
Mlycd	Mlycd	0.15962546369808	-0.691446	-1.40829	Opposite
Ptges3	Ptges3	-0.080974	0.69092222041394	1.40722380830729	Opposite
Mpdu1	Mpdu1	0.100436148997283	-0.68671	-1.39864	Opposite
Ptpre	Ptpre	0.154129217684798	-0.684259	-1.39365	Opposite
Lamtor3	Lamtor3	-0.0197205	0.68387043625966	1.39286120965328	Opposite
Mapk1	Mapk1	-0.00363331	0.683227294713272	1.39155130230127	Opposite
Nrde2	Nrde2	0.147366790531436	-0.682236	-1.38953	Opposite
Calr	Calr	-0.0888368	0.679509079047575	1.38397829125227	Opposite
Smad1	Smad1	-0.115594	0.679359610404903	1.38367386359551	Opposite
Stip1	Stip1	-0.0652354	0.679170586517063	1.38328887248154	Opposite
Mlf2	Mlf2	-0.0873249	0.677215718393693	1.37930732885184	Opposite
Calcoco1	Calcoco1	0.147419219152736	-0.676736	-1.37833	Opposite
Csnk2a1	Csnk2a1	-0.0111814	0.675244006630665	1.3752914792322	Opposite
Zfand1	Zfand1	0.225186325110108	-0.673426	-1.37159	Opposite
Nfkbia	Nfkbia	-0.00166678	0.671374329300023	1.36740998127301	Opposite
Micu2	Micu2	0.18304986745305	-0.671291	-1.36724	Opposite
Vapa	Vapa	-0.0546991	0.670306787725211	1.36523568454894	Opposite
Desi2	Desi2	-0.0470356	0.667939157289141	1.36041345446215	Opposite
Tec	Tec	0.128234975044788	-0.667382	-1.35928	Opposite
Lemd3	Lemd3	0.188865635745642	-0.666161	-1.35679	Opposite
Epha2	Epha2	0.243456139095137	-0.665851	-1.35616	Opposite
Aasdhppt	Aasdhppt	-0.0726917	0.663963553341288	1.35231621230881	Opposite
Lgals9	Lgals9	0.0925488906484754	0.661545149351525	1.34739057007015	Intensified
Sap30	Sap30	-0.154362	0.661295881400317	1.34688287790854	Opposite
Larp4b	Larp4b	-0.165076	0.660869746161601	1.34601495437711	Opposite
Rab33b	Rab33b	0.13490636227756	-0.659435	-1.34309	Opposite
Glul	Glul	-0.0819978	0.658741942822383	1.34168118795613	Opposite
Pggt1b	Pggt1b	0.110041501226547	-0.658523	-1.34124	Opposite
Grb2	Grb2	-0.0149481	0.657498018842023	1.33914764743714	Opposite
Mt2	Mt2	0.188007890253098	-0.654472	-1.33298	Opposite
B4galt7	B4galt7	0.136935233755615	-0.653796	-1.33161	Opposite
Bckdha	Bckdha	0.133770096374869	-0.652744	-1.32947	Opposite
Gemin2	Gemin2	-0.0339525	0.652623557081015	1.32921967227568	Opposite
Nfkb1	Nfkb1	-0.123194	0.650680868011327	1.32526293412161	Opposite
Tpx2	Tpx2	0.0806919882322315	0.650668007767769	1.32523674124435	Intensified
Cpt1a	Cpt1a	0.203332354666777	-0.648685	-1.3212	Opposite
Usp3	Usp3	0.122388481316755	-0.64677	-1.3173	Opposite
Snrpd1	Snrpd1	-0.0233575	0.646369682643138	1.31648220235052	Opposite
Prmt7	Prmt7	-0.150869	0.646159749408141	1.31605462448761	Opposite
Tmem222	Tmem222	0.0968499136363001	-0.644139	-1.31194	Opposite
Pdzd8	Pdzd8	0.0954173459613843	-0.640723	-1.30498	Opposite
Pon3	Pon3	0.288251369453273	-0.63939	-1.30227	Opposite
Pagr1a	Pagr1a	-0.12943	0.638345815883967	1.30013973136815	Opposite
Sephs1	Sephs1	-0.0469219	0.636289339707058	1.29595123930369	Opposite
P3h1	P3h1	-0.292369	-0.636135	-1.29564	Buffered
Gemin7	Gemin7	0.00130790413200716	0.635909352867993	1.29517730772213	Opposite
Kif3b	Kif3b	-0.11115	0.634319791638931	1.29193979655198	Opposite
Isg20l2	Isg20l2	-0.0295113	0.634121937359101	1.29153682029079	Opposite
Fkbp1a	Fkbp1a	0.00124134273753521	0.632253973262465	1.28773227692515	Opposite
Cnpy2	Cnpy2	0.0939339528908862	-0.631284	-1.28576	Opposite
Smarca2	Smarca2	0.181760681547058	-0.630581	-1.28432	Opposite
Telo2	Telo2	-0.0862171	0.630136706192511	1.28341997006723	Opposite
Csnk2b	Csnk2b	-0.0302557	0.630049113034872	1.28324156622779	Opposite
Crkl	Crkl	-0.0888661	0.624829620239981	1.27261085511264	Opposite
Slc28a2	Slc28a2	0.169629478850217	-0.624126	-1.27118	Opposite
Fbxo42	Fbxo42	-0.170672	0.622433798184373	1.26773120623537	Opposite
Timm8a1	Timm8a1	-0.136815	0.61897833514699	1.26069335202942	Opposite
Gpcpd1	Gpcpd1	0.012685120855233	0.617535427144767	1.25775453426682	Opposite
Rsbn1l	Rsbn1l	0.142051301955214	-0.617534	-1.25775	Opposite
Atg16l1	Atg16l1	0.111231249840511	-0.617372	-1.25742	Opposite
Lax1	Lax1	0.342725998999998	0.613439298000002	1.24941181451616	Buffered
Fam76a	Fam76a	0.164827248679603	-0.612277	-1.24704	Opposite
Fam91a1	Fam91a1	0.131320038927474	-0.61225	-1.24699	Opposite
Papss2	Papss2	-0.295384	-0.611753	-1.24598	Buffered
Bzw2	Bzw2	-0.092895	0.611094482031511	1.24463605139917	Opposite
Kdm5a	Kdm5a	0.140919428384897	-0.610314	-1.24305	Opposite
Vezf1	Vezf1	0.156088699329625	-0.608262	-1.23887	Opposite
Pdf	Pdf	-0.0867559	0.60657070857019	1.23542233452907	Opposite
Ppil3	Ppil3	-0.0797483	0.604708911348832	1.23163035143933	Opposite
Mtmr12	Mtmr12	0.148990437923458	-0.604127	-1.23045	Opposite
Zswim8	Zswim8	0.0788335534667335	-0.603991	-1.23017	Opposite
Spcs1	Spcs1	0.142368224066155	-0.603727	-1.22963	Opposite
Commd4	Commd4	0.179433677915183	-0.603025	-1.2282	Opposite
Zbtb33	Zbtb33	-0.0146327	0.601756528163955	1.22561713636786	Opposite
Wac	Wac	0.0140935626426581	0.601740369357342	1.2255842251997	Opposite
Aga	Aga	0.188006022734796	-0.601311	-1.22471	Opposite
Trmt2b	Trmt2b	0.190823238966126	-0.599629	-1.22128	Opposite
Sec62	Sec62	0.0775255308921762	-0.599261	-1.22053	Opposite
Twistnb	Twistnb	0.0868847796669281	-0.598272	-1.21852	Opposite
Ubxn1	Ubxn1	-0.0130426	0.597368317991116	1.21667952566636	Opposite
Snrpa	Snrpa	0.0072455187845347	0.594087294215465	1.20999695759097	Opposite
Lyst	Lyst	0.227161196311235	-0.592078	-1.20591	Opposite
Rnf40	Rnf40	-0.00235938	0.591880894471635	1.2055031113107	Opposite
Tmem176b	Tmem176b	-0.15296	0.591801891822298	1.20534220403955	Opposite
Rubcn	Rubcn	-0.0664675	0.591332627225801	1.20438643753924	Opposite
Tcf20	Tcf20	-0.0207069	0.590597942002392	1.20289008019619	Opposite
Pgrmc1	Pgrmc1	-0.0949079	0.590411405003222	1.20251015420944	Opposite
Hnrnph3	Hnrnph3	-0.116227	0.590090140033906	1.20185582337416	Opposite
Epc1	Epc1	0.0896703323536813	-0.589465	-1.20058	Opposite
