# Supplementary material for: eIF3e-mediated translational checkpoint maintains immune tolerance and prevents lymphoid malignancy
Source: J Exp Med. 2026 Jun 3;223(8):e20251968. doi: 10.1084/jem.20251968 (PMC13231948; doi:10.1084/jem.20251968)
Supplement: Table S8 — shows RNA-seq analysis of cKO versus control day 3 iGCBs. [file jem_20251968_tables8.xlsx]

## Sheet: Table S8
Table S8: Related to Fig. 4J. RNA-seq analysis of cKO versus control B cells cultured in iGCB system for 3 days
gene	log2FoldChange	padj	baseMean	Category
Utp20	1.59095	1.52e-133	6631.7	Up
Cotl1	-1.27764	2.11e-113	14760.1	Down
Bmp1	2.25912	7.84e-101	1755.89	Up
Trim28	0.855455	1.77e-92	27768.3	Up
Polr1a	1.40944	4.74e-92	7091.19	Up
Cdc25b	-1.56221	5.02e-90	6840.77	Down
Dynll1	1.12377	1.72e-86	8499.23	Up
Cad	1.46352	1.72e-86	15254.4	Up
Dynll2	1.70734	1.72e-86	6890.44	Up
Snhg15	1.84513	6.99e-81	2671.08	Up
Eif3e	-1.35037	2.77e-80	11804.5	Down
Dkc1	1.10165	3.84e-78	6453.4	Up
1110038B12Rik	1.8239	4.68e-77	2674.21	Up
Ftsj3	1.37341	5.29e-77	8111.65	Up
Hdac2	0.891105	3.93e-75	4835.57	Up
Sars	-1.11294	2.76e-74	8813.48	Down
Mybl2	1.28148	1.16e-71	10494.7	Up
Set	0.968599	2.07e-71	35118	Up
Orc2	1.31158	2.76e-71	4384.61	Up
Pck2	-2.15044	2.89e-69	3005.57	Down
Asns	-2.53523	3.37e-66	2722.07	Down
Cd80	2.36012	7.74e-66	2388.6	Up
Bcl2l1	2.12396	1.51e-65	5449.02	Up
Ipo4	1.22273	2.17e-65	4971.22	Up
Atp2a3	-0.676186	7.85e-64	15734.2	Down
Rpl22l1	-1.34436	2.58e-63	5777.08	Down
Heatr3	1.43761	5.41e-63	3772.79	Up
Prpf8	0.744915	2.27e-62	42487.9	Up
Cap1	-0.562217	2.64e-62	15790.1	Not change
Timd2	1.18776	3.14e-62	6276.9	Up
Cdk6	1.065	9.17e-62	5911.54	Up
Kpnb1	1.00671	5.27e-61	42678.4	Up
Pus7	1.52039	5.29e-61	2716.43	Up
Marcks	1.0479	1.23e-60	13529.3	Up
Ccnb2	-1.14601	1.62e-60	4059.73	Down
Nop58	1.34657	2.23e-59	13138.2	Up
B3gnt2	1.12628	2.75e-58	5474.23	Up
Aebp2	0.721862	9.57e-58	9686.74	Up
Cluh	1.19969	1.95e-57	7532.44	Up
Cars	-1.3282	3.37e-57	4221.75	Down
Bop1	1.18203	2.05e-56	6339.28	Up
Srm	1.96246	2.25e-56	8745.13	Up
Trib3	-4.01248	5.24e-55	475.195	Down
Atf5	1.45285	5.28e-55	3399.25	Up
Mex3a	1.65112	8.87e-55	1594.28	Up
Slco4a1	-2.42014	1.17e-54	1502.25	Down
Ticam2	1.08825	2.17e-54	3563.63	Up
Nars	-0.986807	7.66e-54	9511.22	Down
Dnmt3a	0.871652	7.99e-54	12031.5	Up
Jchain	-3.99618	2.73e-53	6752.34	Down
Lyar	1.10025	6.27e-53	4070.22	Up
Ctps	1.17191	7.47e-53	4573.96	Up
Ypel3	-1.21786	8.72e-53	2637.91	Down
Lax1	-1.49838	1.09e-52	6019.97	Down
Gltscr2	-0.656902	1.56e-52	16116.6	Down
Dnaja1	0.763222	3.93e-52	10288.3	Up
Hspa4	0.815957	6.81e-52	23305.2	Up
Ap3b1	-0.863624	1.74e-51	4765.83	Down
Naa50	1.0028	2.06e-51	12447.8	Up
Enoph1	1.22727	4.07e-51	1642.21	Up
Eif6	1.03848	1.93e-50	7992.26	Up
Tmem26	1.76656	1.23e-48	2166.96	Up
Il2ra	1.95488	4.75e-48	1061.36	Up
Ppat	1.16648	2.07e-47	4453.93	Up
Scpep1	-1.20125	4.57e-47	4570.82	Down
Hells	0.940112	3.91e-46	6847.28	Up
Neil1	-2.27478	5.34e-46	6043.87	Down
Hip1r	-0.91227	7.91e-46	8326.45	Down
B4galt4	2.69041	1.14e-45	208.266	Up
Larp4b	1.05013	1.65e-45	8847.37	Up
Polr1b	1.51992	1.89e-45	3547.67	Up
Il21r	1.07974	3.45e-45	22370.1	Up
Ddx42	0.543764	4.75e-45	6865.24	Not change
Heatr1	1.1498	1.29e-44	8248.95	Up
Rnf145	-0.808439	1.41e-44	8826.71	Down
Pa2g4	0.955778	1.53e-44	27027.9	Up
Coro7	-0.942243	4.42e-44	9389.61	Down
Ccni	-1.10326	6.4e-44	10933.1	Down
Coro1b	-0.948425	1.24e-43	7503.05	Down
Nrp2	1.67746	1.8e-43	1857.84	Up
Prpf19	0.914179	2.61e-43	12617.7	Up
Lcp1	-0.721323	2.65e-43	45901.3	Down
Ibtk	0.553251	2.65e-43	7188.95	Not change
Tomm70a	0.763766	3.57e-43	8759.56	Up
Hjurp	-0.896888	3.84e-43	13377	Down
Naa15	0.929531	6.94e-43	10120.9	Up
Arih1	0.679618	1.19e-42	8031.91	Up
Xpo1	0.71009	1.43e-42	15048.9	Up
Arl5c	-1.33181	2.87e-42	4235.94	Down
Nop2	1.40886	3.95e-42	6198.28	Up
Cd93	-1.95237	5.19e-42	4036.18	Down
Col27a1	3.02999	7.29e-42	633.342	Up
Dact3	1.79723	7.99e-42	2538.34	Up
Dok3	-1.89817	8.3e-42	2503	Down
Wdr77	1.10627	9.3e-42	3889.5	Up
Sh2d2a	-1.92091	1.28e-41	458.842	Down
Cct3	0.837009	1.32e-41	18759	Up
Ttc27	1.23534	1.54e-41	2145.37	Up
Fam213a	-1.33324	2.94e-41	1018.91	Down
Csnk2a2	0.976998	3.12e-41	4398.71	Up
Ubr5	0.759627	5.98e-41	18061	Up
Parvg	-0.776794	6.19e-41	8771.37	Down
Ccng1	1.27222	6.4e-41	15089.5	Up
Tmem176b	0.989212	1.04e-40	21403.8	Up
Eif3g	0.920436	1.27e-40	7818.51	Up
Pou6f1	-1.27275	2.23e-40	1117.04	Down
Hnrnpd	0.742752	3.64e-40	23373.9	Up
Pno1	1.15243	3.82e-40	6017.32	Up
Mettl16	1.21805	4.37e-40	2781.94	Up
Nup85	0.865079	4.43e-40	6542.65	Up
Wdr12	1.09191	4.44e-40	2777.56	Up
Cct6a	0.90745	6.08e-40	16452.2	Up
Mcmbp	0.740624	1.4e-39	6980.88	Up
Mbp	1.23544	1.83e-39	3656.18	Up
Chtf8	0.70216	1.95e-39	9973.83	Up
Palm	-1.5231	2.22e-39	1057.26	Down
Smc1a	-0.440452	2.4e-39	12998.4	Not change
Aars	-0.736638	3.57e-39	11882.5	Down
Gemin5	1.32556	7.18e-39	4620.6	Up
Prmt1	1.01982	9.43e-39	11172	Up
Mta2	0.544165	1.77e-38	22073.9	Not change
Nat10	1.03282	2.01e-38	4535.59	Up
Marcksl1	0.859205	3.17e-38	20128.4	Up
Yap1	3.67525	3.48e-38	322.325	Up
Ube2m	0.795092	3.57e-38	6690.62	Up
Pkn1	-0.54192	4.71e-38	9058.89	Not change
Pglyrp1	-3.50326	4.89e-38	300.992	Down
Ube2k	0.724012	7.34e-38	4335.66	Up
Stard7	0.557628	7.88e-38	8125.53	Not change
Nol8	1.12431	1.42e-37	2421.82	Up
Rnf10	-0.758302	1.45e-37	10419.1	Down
Rpl12	0.495246	1.58e-37	63613.2	Not change
Aatf	1.13283	4.49e-37	1797.84	Up
Itgb3	-1.33405	4.59e-37	4340.19	Down
Becn1	-0.754269	4.7e-37	4870.97	Down
Cct8	0.701107	4.94e-37	21003	Up
Cdk8	0.952271	6.59e-37	3776.1	Up
Phlda3	1.68004	1.49e-36	1414.33	Up
St6galnac4	1.1146	1.77e-36	4219.59	Up
Susd1	-1.39343	2.21e-36	2224.74	Down
Mdn1	1.1558	2.58e-36	10018.6	Up
Atad3a	1.09368	3.22e-36	4443.57	Up
Rbmx	0.937866	3.53e-36	4092.45	Up
Ly6e	-0.552287	4.25e-36	38011.7	Not change
Slpi	-1.52754	5.55e-36	2472.36	Down
P3h1	1.68905	5.76e-36	1219.21	Up
Pear1	-1.33036	6.04e-36	1395.58	Down
Stk40	-1.31221	6.05e-36	3138.84	Down
Uchl5	0.901842	8.78e-36	2924.25	Up
Pafah1b1	0.76573	2.75e-35	11325.3	Up
Acox3	-1.31869	5.57e-35	2270.6	Down
Ncapd2	-0.577946	5.79e-35	19517.5	Not change
Vrk3	-0.742963	1.25e-34	1854.1	Down
Arpc5	-0.624283	1.29e-34	12914.1	Down
Kdm1b	1.19066	1.46e-34	3067.71	Up
Shank1	1.92174	1.58e-34	772.704	Up
Cat	-0.839469	1.69e-34	4047	Down
Aen	1.47467	1.96e-34	2519.8	Up
Cnn2	-0.79938	2.35e-34	10580.3	Down
Srsf1	0.516238	2.35e-34	22859.5	Not change
Akap1	1.51802	2.98e-34	1299.47	Up
Insig1	-1.3255	4.46e-34	8208.9	Down
Mvd	-1.6626	4.76e-34	2801.84	Down
Spire1	1.95202	4.94e-34	503.119	Up
Syncrip	0.781742	7.27e-34	16083.8	Up
Nomo1	0.720901	8.01e-34	7301.49	Up
Smarca5	0.643414	8.62e-34	14992.5	Up
Gcsam	-2.73957	1.64e-33	910.483	Down
Ubl7	0.927448	2.18e-33	6775.13	Up
Brip1os	0.793286	2.63e-33	2811.29	Up
Prkca	0.866943	2.77e-33	5391.26	Up
Ap2m1	0.548849	3.07e-33	12191.7	Not change
Morc2a	0.836331	3.63e-33	4161.64	Up
Psat1	-1.02258	3.93e-33	9571.12	Down
Foxp4	0.702217	7.66e-33	12207.4	Up
Lonp2	-0.748329	7.82e-33	2300.39	Down
Dgat2	1.76827	7.83e-33	511.044	Up
Prr5	-1.08305	1.17e-32	1870.62	Down
Josd1	0.796529	1.22e-32	7946.06	Up
Trappc6a	-1.34263	1.29e-32	1889.45	Down
Hsph1	1.27795	1.33e-32	6241.98	Up
Plxnb2	-1.26365	1.37e-32	5272.47	Down
Cmpk1	-0.814555	2.55e-32	8169.01	Down
Ctsd	-0.718543	2.65e-32	3665.09	Down
Nsun2	0.954818	3.32e-32	12939.1	Up
Cacybp	0.883739	3.75e-32	5734.82	Up
H2afx	-0.950123	4.83e-32	8882.04	Down
Eef1b2	0.524518	6.29e-32	50507.3	Not change
H2-Oa	-0.943132	6.51e-32	3472.34	Down
Psme2	1.40429	6.81e-32	6618.8	Up
Eif5b	0.598833	1.33e-31	8955.81	Up
Racgap1	-0.73666	4.3e-31	6327.93	Down
Gart	1.07528	4.47e-31	9497.18	Up
Txndc16	-1.19468	4.57e-31	3749.5	Down
Ncapg	-0.575321	5.07e-31	4919.05	Not change
Psme3	0.837273	5.22e-31	14635	Up
Noc3l	1.05752	5.22e-31	2055.25	Up
Zmynd19	1.14443	5.91e-31	3181.39	Up
Shmt1	1.16448	5.91e-31	4445.5	Up
Cirh1a	0.925483	7.08e-31	5031.21	Up
Nop56	1.02251	8.99e-31	12637.3	Up
Ppp2r5d	0.738747	9.59e-31	6850.41	Up
Pds5b	0.559031	1.59e-30	5644.36	Not change
Mirt1	-2.12549	1.69e-30	840.746	Down
Sft2d2	-0.719418	1.8e-30	11845.2	Down
Nr1h2	-0.678258	2.02e-30	3257.89	Down
Tex30	0.82525	2.16e-30	3342.08	Up
Uap1l1	-1.34309	2.71e-30	963.683	Down
Lbr	-0.562053	2.99e-30	13244.3	Not change
Cox6a2	-6.05538	3.61e-30	119.056	Down
Gtf2f1	0.631764	4.03e-30	5748.79	Up
Prps1	1.02262	5.4e-30	4525.74	Up
Vac14	0.766305	6.25e-30	5515.02	Up
Mbd6	-0.723628	6.38e-30	2803.05	Down
Larp1b	0.936104	6.45e-30	1470.72	Up
Faf1	0.714568	6.51e-30	3845.66	Up
Hivep3	-1.46339	6.64e-30	3894.05	Down
Hnrnpc	0.524591	6.86e-30	23930.2	Not change
Cth	-2.25034	8.56e-30	429.026	Down
Actg1	-0.678674	9.05e-30	106588	Down
Hmgcr	-0.849424	9.46e-30	14090	Down
Mllt1	0.743649	9.66e-30	5176.77	Up
Baz1a	0.731862	1.06e-29	11022.3	Up
Stk39	4.60972	1.32e-29	291	Up
H2-DMa	-0.465462	1.57e-29	20998	Not change
Eci1	1.1938	2.01e-29	1176.8	Up
Akirin2	0.857716	2.09e-29	3585.7	Up
Nfkb1	0.839788	2.11e-29	30642.9	Up
Polr2l	1.0591	2.29e-29	1848.86	Up
Ecd	0.800744	2.44e-29	3914.92	Up
Itgb2	-0.590358	2.47e-29	4722.22	Down
Nemp2	-1.01073	2.57e-29	1288.85	Down
Gas5	0.9224	3.23e-29	10052.2	Up
Cpox	0.977716	4.79e-29	8419.64	Up
Snrnp200	0.41016	6.4e-29	17673.9	Not change
Ncl	0.811001	8.8e-29	98765.1	Up
Nsun5	1.42443	8.84e-29	1162.92	Up
Nub1	-0.602338	1.14e-28	5596.38	Down
Wdr5	0.746866	1.45e-28	4358.87	Up
Xbp1	-1.08941	1.53e-28	12230.8	Down
Zmat3	1.32804	1.59e-28	3563.41	Up
Actb	-0.511746	2.03e-28	189319	Not change
Eaf2	-1.63972	2.64e-28	2829.23	Down
Ppp1cc	0.55225	2.7e-28	26281.5	Not change
Atp11c	0.944956	2.85e-28	2314.77	Up
Atp2a2	0.719613	3.17e-28	20586.2	Up
Pabpc4	0.652613	3.87e-28	24794	Up
Mpst	-1.10115	4.77e-28	1315.28	Down
Gpat4	0.730015	5.98e-28	5993.61	Up
Fnbp1l	2.09503	7.94e-28	446.557	Up
Cenpa	-0.806035	1.48e-27	5022.34	Down
Pip5k1a	0.966557	1.64e-27	3510.55	Up
Dis3	0.908634	1.79e-27	4304.93	Up
Hpse	-1.2958	2.18e-27	5416.17	Down
Trim44	0.583901	2.43e-27	6636.42	Not change
Nt5dc2	1.08421	2.72e-27	1385.52	Up
Dhx33	0.888496	3.84e-27	3422.66	Up
Elac2	0.866694	4.42e-27	3365.47	Up
Ube3a	1.03754	4.8e-27	3072.68	Up
Rdx	0.598251	5.15e-27	8324.91	Up
Nme1	0.781285	5.62e-27	8100.62	Up
Rrp1b	0.932704	5.86e-27	5090.18	Up
S100a11	-1.39455	7.52e-27	1622.68	Down
Nolc1	1.02	8.32e-27	10735	Up
Kif5c	2.00406	1.04e-26	608.744	Up
Psmd14	0.599031	1.19e-26	5832.06	Up
Papd5	0.771791	1.23e-26	4297.79	Up
Tes	-0.936261	1.29e-26	3838.51	Down
Fbxo42	1.0784	1.39e-26	3696.25	Up
Kpna4	0.837638	1.41e-26	5956.79	Up
Adgrg1	1.32566	1.65e-26	3793.56	Up
Plxnd1	1.02197	1.71e-26	3962.02	Up
Smc6	0.577644	1.89e-26	6276.37	Not change
Tlr12	0.84246	1.96e-26	2008.85	Up
Nudt14	-1.31057	2.03e-26	446.179	Down
Ddx27	0.6724	2.14e-26	7020.33	Up
Gmfg	-0.724951	2.24e-26	2892.63	Down
Fscn1	1.21881	2.79e-26	13460.8	Up
Ubqln4	0.905157	3.31e-26	3835.17	Up
B4galnt1	-0.425399	4.95e-26	10773.6	Not change
Slc19a1	1.38592	5.32e-26	1737.68	Up
Icam1	0.802021	5.51e-26	6370.31	Up
Mettl13	1.35331	6.78e-26	1263.07	Up
Prkci	0.767193	7.06e-26	2127.55	Up
Fcmr	-1.40147	7.69e-26	3139.44	Down
Blk	-0.85445	1.24e-25	8057.14	Down
Tars	-0.708205	1.25e-25	5530.13	Down
Nudcd2	0.890919	1.25e-25	3019.21	Up
Aprt	0.697464	1.26e-25	5731.86	Up
H2-Ab1	-0.633458	1.32e-25	94632.2	Down
Fam204a	1.06656	1.59e-25	2108.89	Up
Asf1a	0.989102	1.91e-25	3154.76	Up
Hdgf	0.775085	2.42e-25	20675.4	Up
Nudcd1	0.797754	2.46e-25	2335.21	Up
Plgrkt	-0.8774	2.61e-25	1405.65	Down
Gtf2i	0.751872	2.61e-25	9144.28	Up
Polr2e	0.636661	2.88e-25	3831.22	Up
Blvrb	-1.15442	3.01e-25	1654.54	Down
Zhx2	1.0676	3.1e-25	1378.81	Up
Ezh2	0.636928	3.9e-25	10586.1	Up
Atp1a1	0.808027	4.08e-25	22005.8	Up
Jak3	-0.841178	4.21e-25	6492.41	Down
Fkbp4	0.867856	4.36e-25	10229.8	Up
Ino80e	0.794627	4.47e-25	2788.12	Up
Ccdc88b	-0.979873	7.37e-25	3192.24	Down
Man2b2	-0.741652	7.4e-25	3857.13	Down
Sptlc1	-0.863854	7.96e-25	2485.9	Down
Bhlhb9	0.98035	9.16e-25	1895.07	Up
Abcf2	0.604138	1.02e-24	6047.34	Up
Slc25a15	0.814808	1.02e-24	1348.59	Up
Dctpp1	1.32176	1.03e-24	2266.68	Up
Npc2	-0.730619	1.04e-24	5274.06	Down
Vav3	1.35179	1.09e-24	1490.44	Up
Dynlt3	-1.00441	1.14e-24	1590.22	Down
Ptprcap	-0.500663	1.24e-24	11091.7	Not change
Sulf2	2.64106	1.27e-24	439.647	Up
Cycs	0.905304	1.31e-24	4045.45	Up
Arfrp1	0.928627	1.36e-24	2302.3	Up
Ceacam16	-1.79122	1.56e-24	518.189	Down
Ppp2r5e	0.727685	1.63e-24	4099.15	Up
Smarcc1	0.538282	1.87e-24	10289.9	Not change
4930427A07Rik	-1.13906	2.64e-24	1647.61	Down
Patz1	0.857343	3.06e-24	2905.04	Up
Vasp	-0.598477	3.59e-24	8469.05	Down
Cd44	0.759419	3.6e-24	18320.9	Up
Ptpn7	-0.784581	3.62e-24	5196.55	Down
Eef1e1	1.03032	3.88e-24	1588.82	Up
Il16	-0.981159	3.98e-24	4633.18	Down
Pdcd11	0.794766	4.22e-24	6957.38	Up
Cflar	0.90985	4.51e-24	6446.17	Up
Polr3e	0.92551	4.52e-24	2059.53	Up
Jakmip1	-1.21525	5.22e-24	2547.67	Down
Ammecr1l	0.821802	6.38e-24	2675.25	Up
Ebna1bp2	0.855899	6.61e-24	4414.1	Up
Pfdn6	1.05375	7.16e-24	2606	Up
Smap2	0.634098	7.71e-24	20644.7	Up
Pagr1a	0.871403	8.72e-24	2267.08	Up
Tmem234	-0.677981	8.79e-24	1844.37	Down
Arid1a	0.578918	9.59e-24	22425.6	Not change
Abtb1	-1.34539	1e-23	1036.5	Down
Tmsb10	-0.485481	1e-23	20800.2	Not change
Abcd3	0.774679	1.02e-23	1643.26	Up
Uggt1	0.456219	1.04e-23	8535.29	Not change
Slc5a6	1.09319	1.11e-23	562.577	Up
Thg1l	-0.948722	1.33e-23	919.711	Down
Tbl3	0.889507	1.62e-23	3027.47	Up
Hspe1	0.740397	1.66e-23	12019.1	Up
Pafah1b3	-0.905557	2.06e-23	2908.31	Down
Ahctf1	0.667949	2.06e-23	11322.1	Up
Btaf1	0.600626	2.29e-23	6435.87	Up
Atp11a	1.07081	2.8e-23	9845.1	Up
Ublcp1	-1.07412	3.05e-23	1627.49	Down
Aldh18a1	-0.853887	3.29e-23	5646.52	Down
Arpc3	-0.471	3.54e-23	9071.58	Not change
Ncaph	-0.615261	3.63e-23	4508.28	Down
Hnrnpu	0.424986	3.69e-23	51440.9	Not change
Ppp1r14b	0.793067	3.69e-23	8036.53	Up
Slc7a3	-2.95292	4.46e-23	222.683	Down
Vkorc1l1	1.07848	5.1e-23	1193.71	Up
Aldh3b1	-1.4003	5.25e-23	656.083	Down
Hspd1	1.01159	5.48e-23	21481.9	Up
Zc3h7b	0.671298	5.83e-23	6613.09	Up
Tfdp1	0.504644	5.9e-23	14130.4	Not change
Smim3	1.05249	5.98e-23	2356.02	Up
Psme2b	1.21076	5.98e-23	2900.41	Up
Ankrd13b	1.63644	6.89e-23	452.893	Up
Baz1b	0.527839	6.94e-23	16115.6	Not change
Ube2v1	-0.582317	7.15e-23	5717.46	Not change
Noc2l	0.867707	7.22e-23	11366.9	Up
Ssbp4	-0.925071	7.31e-23	1265.64	Down
Nol10	0.977012	7.31e-23	2077.21	Up
Nop16	1.16463	7.31e-23	2899.22	Up
Hcls1	-0.601533	7.77e-23	14431.6	Down
Srebf2	-0.46563	9.19e-23	24526.4	Not change
Piezo1	0.716958	9.19e-23	11439.7	Up
Scaf4	0.74796	1.11e-22	5562.45	Up
Cnot9	0.592134	1.17e-22	6531.54	Up
Bcat1	-1.24524	1.21e-22	2055.45	Down
Ncaph2	-0.652322	1.21e-22	11361.8	Down
Fdps	-1.03472	1.24e-22	6669.18	Down
Sec11c	0.681066	1.24e-22	8170.79	Up
Utp6	0.675774	1.25e-22	4099.41	Up
Sdad1	0.620482	1.28e-22	5955.72	Up
Smpd3	2.92539	1.28e-22	223.228	Up
Fam212a	1.50688	1.79e-22	746.651	Up
Rps12	0.415123	2.7e-22	57418.5	Not change
Usp31	0.873791	2.72e-22	1784.12	Up
Adipor1	-0.548111	2.76e-22	5712.8	Not change
Irgq	-0.901631	3.04e-22	1899.3	Down
Cd53	-0.856524	3.04e-22	13271.3	Down
Pkp4	1.12056	3.06e-22	1441.13	Up
Rrp8	1.117	3.13e-22	1931.6	Up
Fam212b	2.24049	3.14e-22	620.455	Up
Hint1	0.634609	3.17e-22	7000	Up
Canx	0.508594	3.95e-22	28829.6	Not change
Mylk	2.1181	4.39e-22	711.3	Up
Pcif1	-0.71138	4.42e-22	2622.7	Down
C630043F03Rik	2.68646	4.46e-22	95.2054	Up
Homer1	0.964745	4.52e-22	779.617	Up
Aimp2	0.825496	4.93e-22	2115.61	Up
Wdr18	0.821138	5.25e-22	3578.41	Up
Bzw2	0.687792	6.03e-22	6954.4	Up
S1pr4	-1.44751	6.5e-22	1388.89	Down
Rangrf	1.54378	6.5e-22	448.206	Up
Myb	1.09588	6.81e-22	8632.88	Up
Snhg3	1.26552	6.98e-22	680.527	Up
Ostf1	-0.590137	7.95e-22	3321.14	Down
Serpinb6b	-1.34389	9.32e-22	2307.1	Down
Trmt2a	0.669097	9.72e-22	5495.21	Up
Ints6	0.957339	1.08e-21	3635.9	Up
Phb2	0.622358	1.14e-21	18146.2	Up
Nadk	0.656029	1.14e-21	4882.6	Up
Ripk3	-0.693059	1.19e-21	2529.6	Down
Hsdl1	-0.753213	1.4e-21	1193.03	Down
Lzic	0.881653	1.42e-21	1966.76	Up
Rnf157	-1.2404	1.5e-21	2569.07	Down
Psap	-0.682494	1.98e-21	16647.1	Down
Hdac5	-0.782979	2.04e-21	4152.56	Down
Fcho1	-0.505674	2.1e-21	8218.72	Not change
Ppid	0.712584	2.25e-21	4912.77	Up
Chd3	0.563549	2.32e-21	18526.3	Not change
Rif1	0.522962	2.37e-21	6344.6	Not change
Trappc13	0.849294	2.52e-21	1728.62	Up
Prmt7	0.978705	2.94e-21	2829.22	Up
Anxa6	-0.839075	3.1e-21	3240.24	Down
Cdipt	0.55478	3.38e-21	4034.23	Not change
Ezr	-0.925185	3.55e-21	17735.3	Down
Smc4	0.408083	3.55e-21	17534.1	Not change
Ipo7	0.658507	3.57e-21	9815.64	Up
Tor4a	-1.37062	3.75e-21	979.606	Down
Snx2	-0.556238	3.87e-21	16098.1	Not change
R3hdm4	-0.522299	3.94e-21	2602.23	Not change
Mvk	-1.57518	4.49e-21	1008.13	Down
Epn1	-0.485014	4.49e-21	8640.98	Not change
Neil3	-0.970796	4.5e-21	1109.01	Down
Mkrn1	-0.806657	4.95e-21	3956.54	Down
Nup155	0.553601	4.99e-21	4482.35	Not change
Myo7a	-0.887226	5.18e-21	1308.65	Down
Prelid1	-1.04545	5.34e-21	15466.2	Down
Zc3h18	0.593346	5.43e-21	6924.47	Up
Dr1	0.565047	5.44e-21	4319.72	Not change
Rad51	0.635964	5.83e-21	3850.61	Up
Nfil3	0.979443	5.84e-21	8024.16	Up
Ftl1	-0.899226	6.15e-21	37277.4	Down
Eif2b3	0.963581	6.65e-21	983.692	Up
Mrpl20	0.762542	7.1e-21	2114.59	Up
Mfn1	0.555026	7.11e-21	2464	Not change
Cmip	0.51214	7.44e-21	11578.8	Not change
Rasal3	-0.467172	7.96e-21	12392.5	Not change
Xxylt1	0.652133	7.97e-21	1634.26	Up
Atp13a2	-0.678325	8.77e-21	3664.99	Down
Rassf3	0.709705	8.92e-21	3771.36	Up
Vwa8	0.747367	1.04e-20	2048.47	Up
Celf2	-0.658056	1.12e-20	8438.56	Down
Lgmn	-0.823789	1.13e-20	4023.86	Down
Phb	0.720243	1.13e-20	5513.6	Up
Pdlim7	-1.0741	1.19e-20	987.767	Down
Pitrm1	0.733009	1.33e-20	4974.81	Up
Pqlc1	1.26367	1.43e-20	3318.06	Up
Glipr2	-1.10549	1.55e-20	1289.39	Down
Unc93b1	-0.456826	1.56e-20	14547.3	Not change
Sh3bp5	0.589776	1.56e-20	19487.2	Up
Nacc1	0.41121	1.59e-20	11994.8	Not change
Igbp1	-0.588472	1.87e-20	2872.59	Down
Plec	-1.05546	1.99e-20	6866.76	Down
Cul1	0.581639	2.02e-20	6902.24	Not change
Dbi	-0.685199	2.09e-20	2670.69	Down
Sf3b3	0.507852	2.11e-20	19217.9	Not change
Oaz2	-0.695194	2.12e-20	1658.99	Down
Dnajc2	0.542494	2.2e-20	6874.31	Not change
Mybbp1a	0.810439	2.25e-20	24920.8	Up
Trnt1	1.1603	2.34e-20	4874.62	Up
Armc1	0.626714	2.42e-20	2343.01	Up
Rpp14	0.993118	2.52e-20	1815.69	Up
Rack1	0.413465	2.58e-20	117627	Not change
Cers2	0.586996	2.58e-20	5369.69	Up
Trmt61a	1.43491	2.68e-20	1247.06	Up
Max	0.641617	2.74e-20	4778.95	Up
Rasal1	-1.25142	3.34e-20	743.88	Down
Kif23	-0.65422	3.51e-20	4035.39	Down
Arl5a	-0.517172	3.97e-20	3622.63	Not change
5730488B01Rik	1.40865	4.2e-20	1734.96	Up
Slc6a9	-2.76508	4.62e-20	357.624	Down
Adssl1	-1.92266	4.65e-20	866.081	Down
Tamm41	0.998249	5.22e-20	985.347	Up
Blcap	1.1075	5.94e-20	898.266	Up
Fam193a	0.891562	6.48e-20	3444.69	Up
Stag1	0.627795	6.54e-20	5114.93	Up
Nr2c2ap	1.09885	6.71e-20	1058.87	Up
Ubtd2	1.12486	6.89e-20	675.853	Up
Borcs8	-0.75713	7.03e-20	1743.73	Down
Ly9	-0.869016	7.59e-20	9350.59	Down
Ccnb1	-0.67766	8.16e-20	5203.29	Down
Uhrf1bp1l	-0.614085	8.37e-20	3541.23	Down
Cmtm6	-0.637279	8.56e-20	5069.28	Down
Usp47	0.583346	9.05e-20	5524.04	Not change
Fyn	-0.861033	1e-19	9554.71	Down
Mbd4	-1.18515	1.02e-19	1586.03	Down
Pogk	0.969045	1.02e-19	1552	Up
Basp1	-0.703272	1.14e-19	7001.28	Down
Sypl	-0.641164	1.19e-19	10145.8	Down
Ccr4	-1.94091	1.32e-19	1029.92	Down
Znrf3	1.55536	1.32e-19	706.079	Up
Rcor2	0.957534	1.33e-19	1236.15	Up
Snrpd3	0.909329	1.86e-19	5339.3	Up
Pphln1	0.552212	1.91e-19	4447.66	Not change
Eif2a	-0.813733	1.96e-19	5664.11	Down
Casp6	-1.08342	1.98e-19	856.244	Down
Tubb4b	-0.636742	2.04e-19	16049.7	Down
Mlf2	0.65997	2.05e-19	6462.54	Up
Slc12a2	0.772075	2.06e-19	3097.67	Up
Ybx3	0.878842	2.71e-19	15776.5	Up
Meis2	4.08431	2.73e-19	171.822	Up
Fuca2	-0.816185	2.8e-19	1166.45	Down
Arl6ip4	-0.636463	2.81e-19	2745.68	Down
Ddb1	0.46471	3.03e-19	27488.7	Not change
Wbscr27	-2.45315	3.38e-19	174.471	Down
Rcl1	0.855578	3.45e-19	3221.77	Up
Mef2b	-1.65776	3.86e-19	1415.99	Down
Mthfr	-1.1481	4.08e-19	826.732	Down
Fam83g	-1.94441	4.26e-19	212.761	Down
Txndc11	-0.783492	4.27e-19	3619.71	Down
Pqlc3	-1.25461	4.85e-19	836.072	Down
Cnot1	0.44776	5.08e-19	24420.7	Not change
Agfg1	0.580069	5.11e-19	8682.28	Not change
Shmt2	-0.881489	5.7e-19	16513	Down
Eif5a	0.742724	5.75e-19	58235	Up
Prdx5	-0.831326	6.58e-19	2566.76	Down
Themis2	-0.826356	6.91e-19	3674.63	Down
Acsf2	-0.608003	7.26e-19	3211.56	Down
Mtch1	-0.809923	7.62e-19	5166.89	Down
Tk2	-0.968652	8.18e-19	673.047	Down
Pwp2	0.821679	8.53e-19	2785.93	Up
Jdp2	-2.73431	8.76e-19	315.586	Down
Ppp3r1	0.562644	9.22e-19	10871.4	Not change
Pdp2	-1.01106	9.5e-19	565.243	Down
Sumo2	0.45101	1.05e-18	8838.66	Not change
Hemgn	-1.42071	1.06e-18	933.448	Down
Dmxl2	1.31297	1.06e-18	402.105	Up
Ankrd28	0.739145	1.08e-18	3509.71	Up
Anapc2	-0.449719	1.15e-18	4600.62	Not change
Arhgap5	0.891004	1.18e-18	1917.59	Up
Yeats4	-0.71788	1.19e-18	3276.24	Down
Gsn	-1.00194	1.21e-18	3686.13	Down
Tomm5	1.06845	1.24e-18	2508.28	Up
Lpin1	-1.4796	1.32e-18	792.045	Down
Dhcr24	-0.830166	1.33e-18	8385.65	Down
Adk	0.984723	1.37e-18	1650.22	Up
Igf1r	1.51127	1.37e-18	804.755	Up
Tle1	0.607413	1.6e-18	2525.77	Up
Ppp6r1	0.396975	1.62e-18	19295.6	Not change
Stk11ip	-0.915663	1.64e-18	3419.58	Down
Arhgap1	-1.01577	1.68e-18	3276.6	Down
Lss	-1.25711	1.7e-18	3873.77	Down
Atad2	0.470779	1.75e-18	7130.53	Not change
Cep164	-0.853001	1.8e-18	1685.43	Down
Trmt1	0.50932	2.01e-18	6108.64	Not change
Prrc1	-0.663334	2.09e-18	2096.69	Down
Pus10	0.747302	2.47e-18	2385.82	Up
Rsrp1	-0.740195	2.54e-18	6996.31	Down
Rps5	0.362177	2.7e-18	74326.2	Not change
Iqgap2	1.38698	2.7e-18	801.145	Up
Pfas	0.818686	2.83e-18	5398.97	Up
Tnip1	-0.617537	2.92e-18	2711.9	Down
Uba1	0.457099	2.97e-18	27037.7	Not change
Glmp	-0.754772	3.06e-18	2410.01	Down
Bzw1	0.716995	3.06e-18	24305.6	Up
Tmem63a	-0.732258	3.42e-18	1717.33	Down
Hps1	-0.721268	3.43e-18	1560.32	Down
Mospd3	-0.758934	3.61e-18	1281.93	Down
Ppp1r10	0.668273	3.68e-18	4662.98	Up
Aqr	0.54657	3.86e-18	5961.65	Not change
Mthfd2	-0.854108	3.88e-18	5079.12	Down
Ppa1	0.893716	3.91e-18	4184.04	Up
Ldlr	-0.98237	4.07e-18	3224.23	Down
3110082I17Rik	1.04126	4.07e-18	875.599	Up
Grcc10	-0.54338	4.11e-18	3236.54	Not change
Arrdc2	-1.32052	4.73e-18	440.986	Down
Sae1	0.452236	4.76e-18	7121.28	Not change
Itgb1	0.577088	4.82e-18	5066.5	Not change
Zc3h7a	-0.656555	5e-18	5672.8	Down
Gars	-0.62338	5.03e-18	10193.5	Down
Card6	-0.754026	5.38e-18	1517.59	Down
Rab10	0.550769	5.53e-18	7966.46	Not change
Npepl1	0.574198	5.64e-18	4147	Not change
Polm	-1.03611	6e-18	2261.57	Down
Plekhm1	-0.981698	6.25e-18	3048.19	Down
H2-M5	-1.47023	6.85e-18	727.717	Down
Cdc73	0.765527	6.91e-18	3887.94	Up
Atp6v0d1	-0.642863	7e-18	3548.65	Down
Spi1	-0.85781	7.45e-18	3044.95	Down
Dap	-0.924317	7.46e-18	5312.67	Down
Arl6ip1	-0.614446	7.95e-18	12424.7	Down
Pum3	0.613032	8.14e-18	3878.01	Up
Hnrnpab	0.674476	8.21e-18	48148.5	Up
Ipo5	0.598836	8.63e-18	22910.4	Up
Mbtps1	-0.502648	8.78e-18	4193.89	Not change
Ahsa1	0.709751	8.86e-18	6535.71	Up
Ddx1	0.400937	8.91e-18	8421.82	Not change
Wdr1	-0.555396	9.63e-18	12546.8	Not change
Coro2b	-2.5456	9.87e-18	108.273	Down
Lrpprc	0.634575	1.02e-17	6391.59	Up
Myl12b	-1.06721	1.13e-17	1380.45	Down
Xpo4	0.675096	1.15e-17	2227.36	Up
Nsdhl	-1.07509	1.2e-17	1661.26	Down
Mrfap1	0.487148	1.2e-17	7748.41	Not change
D17Wsu92e	0.448285	1.24e-17	7526.3	Not change
Ip6k1	0.558488	1.33e-17	10187.8	Not change
Auts2	3.62447	1.38e-17	212.986	Up
Tubg2	-2.57599	1.42e-17	255.191	Down
Arf5	-0.467631	1.44e-17	3962.02	Not change
Rap2a	1.37421	1.47e-17	626.585	Up
Spg7	-0.57231	1.54e-17	2660.24	Not change
Fam210a	0.76004	1.54e-17	1492.03	Up
Spint2	-1.03889	1.58e-17	1314.01	Down
Gyg	-0.691884	1.58e-17	1793.18	Down
Cacna1a	2.49322	1.58e-17	506.78	Up
Rrp15	0.836202	1.62e-17	1877.67	Up
Maf1	-0.627745	1.63e-17	4363.61	Down
Sepp1	-1.41331	1.65e-17	1612.06	Down
Fdft1	-1.13444	1.71e-17	2435.21	Down
Stip1	0.549036	1.77e-17	13235	Not change
Ptges3	0.628066	1.77e-17	6626.37	Up
Ankrd17	0.496509	1.91e-17	10803.5	Not change
Ube2c	-0.76898	1.92e-17	4855.81	Down
Rps9	0.340866	1.92e-17	87341.2	Not change
Smyd5	0.755145	1.93e-17	3052.04	Up
Cmas	-0.709772	1.97e-17	2072.76	Down
Eif3b	0.577452	2.26e-17	25489.3	Not change
Clic4	-0.539406	2.3e-17	22065.8	Not change
Zfp639	0.684806	2.39e-17	1496.55	Up
Osbpl9	-0.558922	2.4e-17	3515.82	Not change
Cdc34	0.554507	2.42e-17	5762.15	Not change
Adgrl1	0.784555	2.49e-17	1545.64	Up
Ndufa12	0.745437	2.51e-17	1865.5	Up
Timm8a1	0.908247	2.51e-17	2031.6	Up
Rbbp7	0.505999	2.7e-17	18559.1	Not change
Cdk2ap1	0.625628	2.77e-17	6070.61	Up
Lrrc14	1.10451	3.08e-17	823.144	Up
Ints8	0.524586	3.51e-17	3559.08	Not change
Serpinb1a	-1.2811	3.74e-17	627.7	Down
Nop14	0.781669	3.86e-17	4301.9	Up
Cenpe	-0.889033	4.7e-17	5266.5	Down
Egln2	-0.746892	4.81e-17	3287.27	Down
Pan2	-0.529264	4.81e-17	2918.65	Not change
Hist1h2bj	2.0296	5.69e-17	237.965	Up
Ift172	-1.0648	5.74e-17	695.113	Down
Trp53	0.460173	5.74e-17	9998.91	Not change
Ppp3cc	-0.590243	5.88e-17	5568.21	Down
Sertad1	-1.37364	6.47e-17	980.312	Down
Med22	0.650534	6.74e-17	2340.72	Up
Tfap4	1.20506	6.88e-17	824.24	Up
Cep89	-1.07059	7.17e-17	771.7	Down
Tcf25	-0.465139	7.38e-17	12213.2	Not change
Nhsl1	1.75323	7.61e-17	178.448	Up
Hmgcs1	-0.969672	7.7e-17	6518.21	Down
Cdc25a	0.840422	7.76e-17	5420.87	Up
Clta	-0.481925	7.94e-17	10386.2	Not change
Ikbkap	0.746013	8.02e-17	3465.48	Up
Wwp2	-0.686934	8.13e-17	3058.6	Down
Pi4ka	0.588119	8.14e-17	8043.05	Up
Extl1	-3.35634	8.21e-17	163.272	Down
Kcnn4	-1.57423	8.31e-17	1996.36	Down
Arpc1b	-0.460658	8.8e-17	16695.5	Not change
Lats2	-0.781064	8.91e-17	2950.1	Down
Fgd3	-0.999036	9.15e-17	1479.01	Down
Kcnc3	1.57746	9.36e-17	964.323	Up
Zfp318	-0.990009	9.48e-17	2343.63	Down
Galnt7	0.794548	9.53e-17	1561.31	Up
Glul	0.633477	1e-16	5654.22	Up
Nme2	0.672318	1.03e-16	20105.8	Up
Mroh1	-0.661548	1.05e-16	1956.76	Down
Kmt5a	0.611066	1.06e-16	5826.54	Up
Fbl	0.683554	1.1e-16	10259.9	Up
Papss2	1.7038	1.18e-16	626.06	Up
Erc1	0.767704	1.23e-16	1106.23	Up
Gga1	-0.581978	1.27e-16	2816.71	Not change
Uba52	0.372503	1.27e-16	49571.9	Not change
Ugcg	-0.735523	1.43e-16	7766.45	Down
Amz2	-1.46457	1.46e-16	761.868	Down
Chd2	-0.888524	1.48e-16	8220.35	Down
Clcn4	-0.740927	1.77e-16	2244.76	Down
Xrcc1	-0.517845	1.9e-16	5921.76	Not change
Etv6	0.855681	1.94e-16	2861.47	Up
Pithd1	0.71588	1.95e-16	3275.53	Up
Rrp12	1.04859	1.96e-16	4790.77	Up
Arpc4	-0.473615	2e-16	12690.2	Not change
Sgf29	0.935914	2.14e-16	908.01	Up
Cd19	0.449076	2.16e-16	44490.3	Not change
H2-Eb2	-1.04457	2.21e-16	3351.79	Down
Tomm34	-0.400076	2.43e-16	4135.78	Not change
Gnl3	0.939419	2.64e-16	5587.68	Up
Cd74	-0.602883	2.83e-16	330073	Down
Sdc4	-1.16012	2.92e-16	9551.42	Down
Cul2	0.661914	2.98e-16	3214.98	Up
Gaa	-0.828163	3.01e-16	2718.47	Down
Stat5a	0.69919	3.02e-16	5932.94	Up
Ddx31	1.01516	3.15e-16	1138.27	Up
Ola1	0.475258	3.32e-16	5240.9	Not change
Pcm1	0.461608	3.33e-16	5317	Not change
Nol6	0.641066	3.39e-16	6193.63	Up
Bmi1	0.772458	3.39e-16	4187.4	Up
Wdr89	0.447601	3.44e-16	5526.59	Not change
Ptpn11	0.408496	3.74e-16	7056.31	Not change
Gramd1a	-0.813295	3.84e-16	6574.35	Down
Plin3	-0.979924	3.91e-16	962.924	Down
Slc25a22	1.08665	3.93e-16	1811.39	Up
Cops5	0.509724	4.02e-16	4438.76	Not change
Smad2	0.600801	4.19e-16	2952.15	Up
Crip1	-1.26771	4.56e-16	409.02	Down
Man2a1	-0.526388	4.6e-16	4835.04	Not change
Gnas	-0.322335	4.86e-16	46454.9	Not change
Tcp11l2	-1.55729	4.99e-16	1144.82	Down
Gpr137b-ps	-1.50466	5.25e-16	439.786	Down
Mrps7	0.67158	5.3e-16	5251.96	Up
Anxa7	-0.511413	5.36e-16	2677.25	Not change
Fkbp15	-0.613624	5.8e-16	3821.71	Down
Hsf1	0.716544	5.92e-16	2718.45	Up
Casp3	0.64326	6.52e-16	9615.9	Up
Pdpk1	0.464031	6.55e-16	5816.49	Not change
Rpl18a	0.326236	6.58e-16	72461.8	Not change
Fbxl12	-1.14459	6.7e-16	846.587	Down
Chd4	0.317122	7.24e-16	42779	Not change
Id3	-1.92516	7.43e-16	4943.47	Down
Hnrnph3	0.805379	7.68e-16	1670.96	Up
Nlk	0.717174	7.72e-16	1479.19	Up
Sec24d	-1.61324	8.04e-16	679.148	Down
Gkap1	1.1872	8.04e-16	382.786	Up
H2afj	0.741266	8.12e-16	4911.9	Up
Mical1	-0.818133	9.5e-16	4835.97	Down
Rras2	0.467428	9.74e-16	3617.97	Not change
Anp32e	0.506496	1.01e-15	17126.1	Not change
Snx29	-0.922667	1.03e-15	2469.5	Down
Csnk1g2	-0.467927	1.04e-15	5892.81	Not change
Abhd8	-0.815169	1.07e-15	1367.53	Down
Pea15a	-1.08762	1.09e-15	974.849	Down
Ube2q2	0.617511	1.11e-15	1654.64	Up
Slc2a3	-0.580039	1.12e-15	4044.63	Not change
Raver1	-0.417366	1.21e-15	14011.9	Not change
Simc1	0.839704	1.29e-15	953.748	Up
Aim1	0.910865	1.29e-15	1939.57	Up
1110004E09Rik	0.903729	1.3e-15	1256.1	Up
Rwdd1	0.46769	1.31e-15	2922.53	Not change
Ncf4	-0.880249	1.33e-15	1996.09	Down
Carm1	0.604207	1.39e-15	6160.08	Up
Raly	0.415245	1.4e-15	15448.8	Not change
Hmgb2	-0.460341	1.43e-15	25096.9	Not change
Ttpal	-0.662712	1.52e-15	5014.99	Down
Tnrc18	-0.637143	1.52e-15	6268.75	Down
Cox10	0.820582	1.52e-15	1508.24	Up
Fam129c	0.949991	1.55e-15	2407.53	Up
Jade3	1.07848	1.61e-15	1332.64	Up
Cnp	-0.562421	1.64e-15	9027.69	Not change
Myo19	1.02221	1.7e-15	1295.62	Up
Scd1	-0.899556	1.76e-15	18434.7	Down
Ide	0.521476	1.77e-15	7640.47	Not change
Pip4k2c	-0.676483	1.85e-15	3080.75	Down
Alg3	1.15819	1.85e-15	978.124	Up
Setd6	1.04799	1.88e-15	607.434	Up
Msh6	-0.689762	2.06e-15	7709.91	Down
Agrn	1.47513	2.16e-15	625.52	Up
Fth1	-0.648655	2.19e-15	24273	Down
Mtor	0.608969	2.23e-15	4713.25	Up
Large	1.95625	2.23e-15	160.717	Up
Clpx	0.565896	2.25e-15	2404.79	Not change
Plekhg3	-1.29023	2.32e-15	640.627	Down
Lap3	0.841353	2.5e-15	3468.23	Up
Eif4g1	0.456813	2.66e-15	38188.6	Not change
Mthfd1	0.736317	2.68e-15	6371.26	Up
Chchd4	1.12551	2.73e-15	1396.09	Up
Yars	-0.536922	2.75e-15	5966.08	Not change
Dgcr2	0.376863	2.8e-15	4443.41	Not change
Endou	-0.703914	2.81e-15	4512.1	Down
Chchd2	0.511234	2.95e-15	11217.3	Not change
1810026J23Rik	0.561387	3.01e-15	4116.41	Not change
Ipo13	0.73935	3.1e-15	2543.42	Up
Herpud1	-1.42261	3.16e-15	15761.2	Down
Trmt2b	-0.735952	3.3e-15	1878.78	Down
Atxn2	1.03889	3.3e-15	2386.27	Up
Acss1	-1.04677	3.44e-15	1659.25	Down
Papln	-1.86722	3.55e-15	881.686	Down
Lsm7	0.813964	3.56e-15	1617.83	Up
Pcyt2	-0.790315	4.12e-15	3915.19	Down
Dhx29	0.633823	4.23e-15	2321.51	Up
Tomm40	0.621444	4.25e-15	6326.87	Up
Rpl4	0.274263	4.42e-15	172642	Not change
Ccar1	0.480658	4.45e-15	7972.37	Not change
Aldh2	-0.488656	4.63e-15	6911.33	Not change
Sephs1	0.457279	4.65e-15	3364.83	Not change
Rae1	0.507987	4.9e-15	3640.06	Not change
Nol11	0.526859	4.99e-15	4050.67	Not change
Mprip	-0.727835	5.26e-15	6593.69	Down
Cit	-0.639868	5.3e-15	2882.07	Down
Psmg2	0.730304	5.45e-15	1900.05	Up
Dedd2	-0.937269	5.47e-15	1046.58	Down
Pcmtd1	-0.66756	5.47e-15	2288.92	Down
Tuba1a	-0.648538	5.47e-15	8830.07	Down
Cdyl	0.776556	5.71e-15	1171.23	Up
Tmbim6	-0.412003	5.73e-15	18229.2	Not change
Ndufaf4	1.0769	5.86e-15	1149.09	Up
Rhbdl3	2.48422	5.87e-15	156.44	Up
Gjc1	2.83358	5.88e-15	135.448	Up
Mfsd10	-0.548105	6e-15	2256.68	Not change
Map1s	-0.641297	6.13e-15	2526.68	Down
D030028A08Rik	2.20693	6.17e-15	159.049	Up
Apba3	-1.15459	6.4e-15	1250.85	Down
Gypc	0.826924	6.54e-15	2639.44	Up
Tmem216	1.18429	6.63e-15	400.956	Up
Pou2af1	-0.571077	6.64e-15	85438.8	Not change
5730508B09Rik	1.21794	6.72e-15	520.681	Up
Ddias	1.08595	6.81e-15	1456.45	Up
R3hdm2	-0.515693	6.84e-15	2963.6	Not change
Eif4b	-0.367953	7.58e-15	34310.1	Not change
Entpd4	-0.82112	7.73e-15	1699.13	Down
Rps6ka1	-0.760255	7.78e-15	5435.73	Down
Mphosph10	0.698646	7.82e-15	2414.72	Up
Smc3	0.50972	8.03e-15	10490.1	Not change
Fam102a	-1.14994	8.35e-15	1624.39	Down
Csnk1a1	0.391478	8.68e-15	14240.3	Not change
Xpo5	0.690775	9.13e-15	3355.98	Up
Gtpbp1	0.576821	9.24e-15	10972.3	Not change
Rhoq	-1.01797	9.31e-15	1450.94	Down
Elavl1	0.601436	9.6e-15	6099.4	Up
Lrp8	-1.08528	1.05e-14	844.277	Down
Wdr46	0.968341	1.05e-14	3594.42	Up
Hr	2.98937	1.16e-14	162.34	Up
Cog8	-0.672082	1.18e-14	1596.83	Down
Shc1	-0.650817	1.18e-14	4221.63	Down
Ctnnb1	0.394325	1.18e-14	14481.4	Not change
Bivm	1.37591	1.18e-14	322.182	Up
Wbp2	-0.597732	1.2e-14	3780	Down
Ikbkb	-0.470815	1.24e-14	4739.26	Not change
Ndc80	-0.619836	1.27e-14	2196.69	Down
Naa10	0.613777	1.27e-14	3825.23	Up
Fxr2	0.50695	1.34e-14	5279.27	Not change
Ankrd44	-0.75306	1.35e-14	3821.01	Down
Fam192a	0.471056	1.44e-14	2396.29	Not change
Mrpl38	0.856281	1.47e-14	2215.72	Up
H2afv	-0.757026	1.48e-14	2974.55	Down
Zyx	-1.06332	1.53e-14	2172.24	Down
Siae	-1.30742	1.56e-14	611.409	Down
Ctsa	-0.652461	1.56e-14	5251.04	Down
Ifi35	1.13639	1.56e-14	1886.95	Up
Top1	0.649977	1.61e-14	11636.8	Up
Ak6	0.870763	1.66e-14	1388.8	Up
Smarca2	-0.690347	1.77e-14	4709.63	Down
Ipo11	0.590688	1.77e-14	2607.2	Up
Yy1	0.444396	1.8e-14	7548.17	Not change
Slco3a1	2.7717	1.8e-14	228.392	Up
Eml4	0.368737	1.83e-14	11084.1	Not change
P2rx3	0.890786	1.83e-14	1189.55	Up
Ranbp1	0.652878	1.85e-14	11142.4	Up
Hadh	-0.757679	1.87e-14	1274.39	Down
Ube2e1	0.632597	1.95e-14	3077.45	Up
Tmem189	-0.680496	1.97e-14	3174.03	Down
Rap1gap2	-1.13984	1.99e-14	1282.84	Down
Fam129a	0.741628	1.99e-14	3937.62	Up
Mctp2	-1.63028	2.05e-14	1192.31	Down
Slc39a6	0.542651	2.05e-14	3865.98	Not change
Gm2a	-0.655245	2.16e-14	3151.88	Down
Mpnd	-0.54326	2.17e-14	2578.78	Not change
Cln6	-1.46878	2.18e-14	889.833	Down
Uck2	0.670138	2.19e-14	4770.71	Up
Plekho1	-0.973904	2.21e-14	2753.01	Down
Cmtr1	0.542675	2.33e-14	7909.91	Not change
Myof	-1.3615	2.54e-14	907.019	Down
Gipc1	-0.581808	2.61e-14	1401.64	Not change
1700001L05Rik	1.52596	2.63e-14	385.88	Up
Atn1	0.525345	2.69e-14	3688.01	Not change
Sdc1	1.60594	2.7e-14	714.918	Up
Drg1	0.484287	2.71e-14	4222.68	Not change
Mib2	-0.815349	2.73e-14	1267.58	Down
Dgcr8	0.711644	2.73e-14	3115	Up
Pla2g12a	-0.77778	2.96e-14	5012.73	Down
Ltb	-0.562088	2.98e-14	14336.6	Not change
Dcun1d5	0.473029	2.99e-14	5220.76	Not change
Rps25	0.381663	3.02e-14	47107.2	Not change
Pkdcc	4.55756	3.14e-14	69.478	Up
Tpcn1	-0.90144	3.19e-14	861.285	Down
Hacl1	-1.019	3.21e-14	607.594	Down
Fam69a	-0.66495	3.35e-14	1241.5	Down
Crkl	0.667864	3.54e-14	6802.08	Up
1110037F02Rik	-0.4559	3.61e-14	5662.14	Not change
Zak	0.497546	3.67e-14	2794.75	Not change
Adsl	0.529991	4e-14	5312.34	Not change
Aven	0.795137	4.04e-14	1215.33	Up
Fsd1l	2.51137	4.09e-14	102.709	Up
Anapc16	0.45832	4.28e-14	2527.72	Not change
Aaas	0.618093	4.67e-14	4520.22	Up
Zfp768	1.0721	4.69e-14	351.322	Up
4933404O12Rik	-1.06655	4.73e-14	1507.7	Down
Gatad2a	0.422975	4.82e-14	7046.63	Not change
Cdk17	0.67941	4.85e-14	4229.68	Up
Rasa3	-0.646946	4.88e-14	3306.8	Down
Eif1ax	0.469974	4.9e-14	5698.75	Not change
Cmah	-0.787847	5.28e-14	4048.97	Down
Cers4	-0.745537	5.56e-14	895.765	Down
Ergic1	0.632913	5.92e-14	4618.44	Up
Zcchc6	-0.960341	5.96e-14	3437.49	Down
Ddx17	0.644688	6.18e-14	26252.7	Up
Glb1	-0.657792	6.48e-14	3121.85	Down
Psmc5	0.598666	6.61e-14	6650.85	Up
Arhgap25	-0.822834	6.95e-14	4347.45	Down
Paf1	0.434408	6.97e-14	3509.4	Not change
Fkbp9	2.09512	6.97e-14	201.82	Up
Cadm3	4.20907	7.26e-14	54.3031	Up
Rdm1	-0.974253	7.27e-14	632.539	Down
Slc6a6	0.491834	7.27e-14	8319	Not change
Tcirg1	-0.597578	7.59e-14	4674.8	Down
Grina	-0.612035	7.91e-14	2891.21	Down
Arhgap19	-0.614586	7.96e-14	5002.89	Down
Urb1	0.520182	8.06e-14	2849.1	Not change
1110032F04Rik	4.4483	8.07e-14	65.0493	Up
Slc16a1	0.779272	8.27e-14	6196.81	Up
Bax	0.629399	8.35e-14	5712.69	Up
Gid4	0.769632	8.38e-14	2647.41	Up
Myo1e	-0.673568	8.52e-14	4290.61	Down
Mrps6	0.931201	9.25e-14	1018.01	Up
Tmem165	0.613352	9.3e-14	2726.34	Up
Arhgap11a	-0.58191	9.34e-14	8115.32	Not change
Ube2r2	0.405794	9.79e-14	3856.26	Not change
Arhgap9	-0.762051	9.94e-14	2292.86	Down
Anapc1	0.339436	1.01e-13	12731.6	Not change
2026-03-05	0.445173	1.01e-13	3587.52	Not change
Desi1	0.505325	1.01e-13	4835.94	Not change
Fam60a	0.604664	1.13e-13	2123.55	Up
Rwdd4a	0.746179	1.17e-13	2647.49	Up
Pds5a	0.381471	1.21e-13	12412.9	Not change
Calr	0.66751	1.22e-13	58217.4	Up
Nup188	0.492262	1.3e-13	7107.21	Not change
Ciao1	0.522854	1.3e-13	1636.86	Not change
Bfsp2	-1.23321	1.36e-13	558.062	Down
Tspo	-0.740784	1.36e-13	1470.08	Down
Sapcd2	-1.04995	1.48e-13	1026.18	Down
Cwc27	0.716171	1.52e-13	1412.21	Up
Npm1	0.545591	1.55e-13	69774.2	Not change
Qtrtd1	1.21842	1.57e-13	933.519	Up
Kif1c	0.436519	1.61e-13	4737.66	Not change
Chd1	0.534668	1.62e-13	9749.82	Not change
Tbl1x	0.441771	1.67e-13	4104.06	Not change
Epcam	-3.16512	1.76e-13	181.299	Down
Vapa	0.496205	1.81e-13	5623.95	Not change
Celf1	0.365208	1.86e-13	12060.1	Not change
Fcrla	-1.20863	1.93e-13	1289.1	Down
AB124611	-0.941323	1.98e-13	1353.46	Down
Nsmce1	-0.449006	1.98e-13	4943.59	Not change
Marveld2	-2.10266	1.99e-13	177.962	Down
Eif5	0.636487	1.99e-13	27456.1	Up
Mrto4	0.700385	1.99e-13	3625.6	Up
Scrib	0.40094	2.06e-13	7516.66	Not change
Gnpda1	-0.622201	2.07e-13	1283.2	Down
Snx27	0.540453	2.07e-13	3481	Not change
Senp3	0.525122	2.09e-13	6737.16	Not change
Eny2	0.56416	2.09e-13	1773.3	Not change
Srgap2	0.511389	2.11e-13	4230.78	Not change
Btbd2	-1.32569	2.17e-13	817.983	Down
Trak1	-0.37449	2.34e-13	3721.71	Not change
Ctdsp1	-0.547924	2.37e-13	4335.51	Not change
Fam160a1	-1.53146	2.39e-13	673.922	Down
Arhgap8	-2.05296	2.45e-13	417.501	Down
Usp9x	0.564597	2.49e-13	9502.64	Not change
Cish	1.52158	2.49e-13	1788.35	Up
Lmbrd1	-0.663064	2.5e-13	2213.02	Down
Sac3d1	0.812275	2.54e-13	1374.41	Up
Bysl	0.738848	2.56e-13	2911.37	Up
Gnpat	-0.503156	2.57e-13	4612.04	Not change
1110004F10Rik	0.484413	2.6e-13	4518.36	Not change
Nudc	0.634988	2.6e-13	9243.85	Up
Cenpf	-1.02907	2.63e-13	3266.11	Down
Grk6	-0.454716	2.67e-13	11167.3	Not change
Tbc1d1	0.405359	2.72e-13	8560.21	Not change
Neto2	1.53042	2.73e-13	318.234	Up
Pbxip1	-0.481814	2.86e-13	5596.53	Not change
Rpp40	1.02481	2.87e-13	365.844	Up
Myl12a	-0.58	2.89e-13	7526.9	Not change
Pros1	2.90263	2.91e-13	109.555	Up
Fxr1	-0.365674	2.95e-13	4805.79	Not change
Ccdc47	0.681767	2.95e-13	5020.03	Up
Jade1	0.643847	3.01e-13	3065.61	Up
Dok1	-0.873137	3.21e-13	1354.29	Down
Ppm1e	1.43847	3.54e-13	427.061	Up
Gcat	-1.07249	3.85e-13	1820.86	Down
Chchd3	0.471342	3.98e-13	3798.51	Not change
Setbp1	0.555606	4.04e-13	4027.56	Not change
Snap29	-0.7338	4.16e-13	1698.82	Down
Lyst	-0.918522	4.18e-13	6443.52	Down
C230091D08Rik	1.13493	4.23e-13	620.867	Up
Abi3	-1.35858	4.26e-13	675.094	Down
Naa25	0.696902	4.5e-13	3024.8	Up
H2-Aa	-0.593169	4.73e-13	79240.5	Down
Crebzf	0.688011	4.76e-13	3573.9	Up
Rab35	0.588707	4.96e-13	18527.4	Up
Kat2a	0.520911	5.1e-13	5310.83	Not change
Camsap1	0.716371	5.17e-13	3934.84	Up
Ccnd2	0.834384	5.43e-13	10695.3	Up
Mak16	0.501834	5.55e-13	4061.84	Not change
Tmem109	0.804437	5.68e-13	2109.46	Up
Psma6	0.435935	5.82e-13	8223.11	Not change
Dennd2d	-1.46333	5.84e-13	645.124	Down
Wdfy4	-0.454486	6.01e-13	27165.6	Not change
Slc37a4	-1.87926	6.06e-13	576.034	Down
Slc39a4	-1.18795	6.27e-13	309.182	Down
Hrh2	-1.38555	6.56e-13	362.102	Down
Lrrc16b	1.33415	6.87e-13	899.768	Up
Nrm	-0.727106	7.19e-13	1530.19	Down
Polr2m	-0.443844	7.3e-13	7135.66	Not change
Bhlha15	-3.00753	7.41e-13	231.043	Down
Hspa9	0.602098	7.65e-13	26823.9	Up
Rad23b	0.488044	7.86e-13	12430.4	Not change
Wdhd1	0.48262	8.17e-13	4645.23	Not change
Atp5b	0.474269	8.59e-13	66327	Not change
Mzb1	-0.608783	8.73e-13	21045.9	Down
Rrp9	0.801121	8.81e-13	2900.26	Up
Bcl2l13	0.377693	8.94e-13	4647.22	Not change
Neu1	-0.713775	9.1e-13	2095.14	Down
Slmap	0.555976	9.36e-13	5874.28	Not change
Cir1	-0.994502	9.51e-13	718.499	Down
Rps16	0.29353	9.51e-13	62617.6	Not change
Nae1	0.685556	9.64e-13	1796.76	Up
Letm1	0.541086	9.77e-13	4668.37	Not change
Emb	-1.40137	9.87e-13	955.574	Down
St3gal1	0.686508	1.01e-12	1544.85	Up
Kif19a	-2.24593	1.02e-12	390.797	Down
Asrgl1	-0.663518	1.02e-12	1720.79	Down
Tnpo3	0.363675	1.02e-12	6188.3	Not change
Nfkbie	0.871179	1.03e-12	4450.01	Up
Elovl6	-1.3222	1.08e-12	467.538	Down
Taok3	-0.603142	1.09e-12	3131.83	Down
Csrp1	-0.507026	1.13e-12	4502.78	Not change
Acap1	-0.612337	1.14e-12	7565.3	Down
Rngtt	0.739614	1.14e-12	1563.52	Up
Sap30	0.996195	1.19e-12	2082.82	Up
Gclm	0.813486	1.2e-12	1450.63	Up
Net1	0.545165	1.22e-12	18676.3	Not change
Fbxo45	0.547361	1.25e-12	2541.68	Not change
Thyn1	1.1688	1.37e-12	623.982	Up
Selk	-0.836101	1.4e-12	2543.6	Down
H2-DMb2	-0.392462	1.42e-12	19527.3	Not change
Acbd6	0.567913	1.45e-12	3947.1	Not change
Rps19	0.377499	1.46e-12	62039.8	Not change
Mast3	-0.49536	1.51e-12	6181.64	Not change
Mrpl12	0.758938	1.51e-12	4907.32	Up
Soga1	2.59092	1.55e-12	236.656	Up
Ltv1	0.545209	1.63e-12	2797.28	Not change
Nbeal2	-0.591034	1.66e-12	2500.76	Down
Tfpt	0.730364	1.69e-12	802.844	Up
Sort1	2.11743	1.73e-12	210.75	Up
Fbn1	9.80076	1.77e-12	86.3069	Up
Cep55	-0.582867	1.8e-12	3212.17	Not change
Dtx3	-0.495948	1.87e-12	2839.6	Not change
Sidt2	-0.488556	1.89e-12	9833.33	Not change
Wbscr16	0.783092	1.92e-12	1671.17	Up
Ap2s1	-0.589501	1.95e-12	3374.14	Down
Hmha1	-0.461883	2.03e-12	16619.9	Not change
Galnt12	-0.759302	2.16e-12	1133.19	Down
Haao	-0.968226	2.24e-12	1727.04	Down
Helb	-0.697816	2.24e-12	2853.57	Down
Rpp30	0.728521	2.29e-12	1305.97	Up
Gpn1	0.737249	2.29e-12	1509.29	Up
Robo3	4.50247	2.29e-12	88.4382	Up
Gnb4	0.743904	2.38e-12	5949.98	Up
Depdc1a	-0.814076	2.4e-12	1029.52	Down
Nmd3	0.761956	2.43e-12	4381.51	Up
Atxn7l1	-0.934814	2.5e-12	1561.05	Down
Tpr	0.370759	2.5e-12	19407	Not change
Lmnb1	0.314785	2.62e-12	22751.2	Not change
Ei24	0.420303	2.74e-12	3631.54	Not change
Os9	-0.451111	2.95e-12	6201.48	Not change
Tpp1	-0.512925	3.02e-12	2556.45	Not change
Smad1	0.802132	3.03e-12	754.359	Up
Rps26	0.24734	3.12e-12	63232.2	Not change
Pik3ip1	-1.57859	3.14e-12	611.497	Down
Dlat	0.579661	3.19e-12	2836.98	Not change
Sirt2	-0.42761	3.2e-12	2552.28	Not change
Shcbp1	-0.435483	3.27e-12	2087.44	Not change
Arfgef1	0.456303	3.48e-12	10198	Not change
Dmwd	-0.618373	3.74e-12	1171.58	Down
Psph	-0.678607	3.96e-12	1498.41	Down
Prr13	-0.400979	3.96e-12	3826.82	Not change
Itgb1bp1	0.608884	4.01e-12	1905.39	Up
Znhit6	0.835328	4.05e-12	1055.84	Up
Nedd8	0.365685	4.06e-12	4949.86	Not change
Fam172a	0.478503	4.16e-12	2425.38	Not change
Trub2	0.825577	4.22e-12	1361.69	Up
Terf2	-0.586331	4.31e-12	2250.91	Down
Map1lc3b	-0.674336	4.38e-12	4317.23	Down
Ikzf1	0.38421	4.4e-12	31845.7	Not change
Ept1	0.86725	4.48e-12	1981.99	Up
Myh10	1.52287	4.48e-12	200.981	Up
Arpc2	-0.383187	4.67e-12	23455.5	Not change
Caap1	0.905626	4.72e-12	1230.74	Up
Srsf10	0.517398	4.74e-12	11985.3	Not change
Rps19bp1	0.625559	4.76e-12	1228.71	Up
Bin3	-0.612675	5.06e-12	1720.13	Down
Nhp2l1	0.460652	5.19e-12	6640.76	Not change
St14	-1.07522	5.35e-12	974.661	Down
Chmp1a	-0.460808	5.66e-12	3631.69	Not change
Kctd10	-0.608886	5.69e-12	4389.59	Down
Snapc4	0.604231	5.83e-12	2363.59	Up
Gpr108	-0.629574	5.98e-12	1643.57	Down
Kif3b	0.779204	5.98e-12	3122.86	Up
Efcab14	-0.580584	5.99e-12	1556.29	Not change
Anp32b	0.379571	6.03e-12	27482.4	Not change
Parp4	-0.7516	6.07e-12	2243.4	Down
Wdr75	0.666034	6.09e-12	2980.27	Up
Rlf	-0.780443	6.19e-12	2686.74	Down
Cep135	-0.79829	6.47e-12	1689.08	Down
Traf3ip2	-0.73039	6.68e-12	1219.4	Down
Smim14	-0.640135	6.72e-12	2151.45	Down
Phf10	-0.547292	6.73e-12	4775.43	Not change
Rab30	-1.20878	6.85e-12	922.951	Down
Inpp1	-0.955095	6.85e-12	800.187	Down
Cdk1	-0.579451	6.88e-12	3858.84	Not change
Tcf12	0.473972	7.19e-12	6339.24	Not change
Sc5d	-0.707091	7.36e-12	2718.96	Down
Bid	0.724379	7.44e-12	4332.22	Up
Timm9	1.13875	7.5e-12	894.509	Up
Surf2	0.743166	7.61e-12	1194.66	Up
Wdr33	0.448436	7.64e-12	6136.08	Not change
Wdr81	-0.844532	7.67e-12	2081.29	Down
Commd4	-0.678932	7.92e-12	1908.8	Down
Pgrmc1	0.698084	7.93e-12	3053.35	Up
Necap2	-0.620586	7.98e-12	3068.19	Down
H2-Eb1	-0.560114	7.98e-12	79855.6	Not change
Selenbp1	-2.48008	8.14e-12	281.381	Down
Tnfrsf19	2.35268	8.21e-12	104.98	Up
Edem1	-0.775522	8.22e-12	13593.6	Down
D10Wsu102e	-0.883305	8.33e-12	4387.26	Down
Chkb	-0.878336	8.51e-12	1916.57	Down
Cyc1	0.558548	8.51e-12	7334	Not change
Ung	0.625914	8.51e-12	3898.7	Up
Ccnl2	-0.484854	8.53e-12	7258.96	Not change
Arsa	-1.2539	8.54e-12	701.348	Down
Jph1	2.86455	8.89e-12	90.5247	Up
Khnyn	-0.582093	8.95e-12	5525.67	Not change
Ppan	0.707126	9.15e-12	4089.69	Up
Rab34	2.15929	9.38e-12	139.829	Up
Acadvl	-0.520098	9.63e-12	2134.47	Not change
Cdkl5	2.05361	9.68e-12	117.586	Up
Rhbdf1	0.685369	9.9e-12	2125.45	Up
Hlx	1.28699	9.93e-12	563.714	Up
Cul5	0.4786	9.98e-12	2840.65	Not change
Pcsk7	-0.566888	1.01e-11	1859.3	Not change
Cpt1a	-0.79888	1.06e-11	1304.67	Down
Slc35c2	-0.635721	1.07e-11	1462.26	Down
Rasgrp4	-1.22263	1.08e-11	403.455	Down
BC029214	-0.930323	1.09e-11	446.129	Down
Slc39a10	0.978189	1.1e-11	1716.61	Up
Nek2	-0.551289	1.2e-11	3578.43	Not change
Poldip3	-0.632275	1.22e-11	8051.06	Down
Kxd1	-0.540939	1.23e-11	1920.52	Not change
Clstn1	0.600583	1.24e-11	1289.69	Up
Hinfp	-1.00154	1.25e-11	948.292	Down
Gm19345	-1.74587	1.26e-11	140.762	Down
Msmo1	-1.12022	1.26e-11	2813.43	Down
Gabpb1	0.594804	1.3e-11	3291.8	Up
Hirip3	0.657117	1.3e-11	2968.31	Up
Cep72	-0.843104	1.32e-11	501.346	Down
Cep83	0.624552	1.33e-11	2727.56	Up
Lins1	1.07008	1.33e-11	540.336	Up
Tecpr1	-1.01988	1.36e-11	1273.21	Down
Atp6v1d	-0.526913	1.38e-11	2308.08	Not change
Rad1	1.132	1.38e-11	973.088	Up
Clcn6	-0.717578	1.4e-11	1233.03	Down
Cct7	0.445216	1.43e-11	19828	Not change
Ydjc	1.11766	1.43e-11	703.724	Up
Fuca1	-0.483451	1.44e-11	4233.42	Not change
Ptpmt1	0.750247	1.45e-11	873.622	Up
Shc4	2.05265	1.47e-11	161.453	Up
Tlk2	0.620442	1.5e-11	5234.78	Up
Flii	-0.336727	1.53e-11	7227.71	Not change
Sesn1	-1.03075	1.55e-11	1402.74	Down
Ankrd40	0.494107	1.59e-11	3439.29	Not change
Nlrc4	-1.10931	1.64e-11	448.317	Down
Bmyc	-0.685385	1.64e-11	2382.94	Down
Faap24	0.978891	1.65e-11	1178.67	Up
Rps10	0.296652	1.66e-11	40810.7	Not change
Cct5	0.348452	1.7e-11	28120.2	Not change
Ptpn23	-0.821718	1.73e-11	6137.37	Down
Kansl2	0.602006	1.74e-11	3898.44	Up
Zkscan6	-0.952443	1.75e-11	697.365	Down
Nap1l1	0.378811	1.76e-11	29158.6	Not change
Stag2	0.429521	1.82e-11	9470.77	Not change
Phf6	0.369824	1.84e-11	5842.23	Not change
Noa1	0.611335	1.84e-11	2209.8	Up
Ascc1	-0.733423	1.85e-11	965.602	Down
Csnk2b	0.373377	1.85e-11	6719.31	Not change
Arhgef18	-0.950735	1.86e-11	854.801	Down
Polh	-0.758959	1.88e-11	1911.53	Down
Sbno1	0.338729	1.92e-11	9327.79	Not change
Zmiz2	-0.359429	1.93e-11	17167.6	Not change
Prkcsh	0.345409	1.93e-11	9222.13	Not change
Tmem181a	-1.53031	1.94e-11	241.394	Down
Bag1	0.558886	1.98e-11	5195.85	Not change
Irf2bp1	1.07665	1.98e-11	1440.81	Up
Asap1	-0.450642	2e-11	7833.61	Not change
Dcakd	0.761307	2e-11	1159.57	Up
Pofut1	0.757549	2.07e-11	4876.74	Up
Cbx4	-0.860076	2.1e-11	7281.37	Down
Vdac2	0.409052	2.12e-11	10023.5	Not change
Psmd7	0.477574	2.14e-11	4805.84	Not change
Gtf2e1	0.472919	2.19e-11	1607.41	Not change
Prpf31	0.653087	2.19e-11	4727.59	Up
Erf	0.781018	2.24e-11	1419.87	Up
Fam64a	-1.38131	2.25e-11	756.094	Down
Ccng2	-1.28095	2.27e-11	2908.27	Down
Slc50a1	-0.667227	2.33e-11	1418.82	Down
Mcl1	-0.553983	2.37e-11	28466.5	Not change
Mfsd4a	-0.97351	2.53e-11	1157.15	Down
Kcnab2	-0.428515	2.53e-11	3495.29	Not change
Ralgapb	0.450329	2.57e-11	4518.32	Not change
Tbce	-0.608516	2.67e-11	1374.46	Down
Pitpnm1	-0.612217	2.75e-11	4158.45	Down
Gtse1	0.497235	2.75e-11	3159.36	Not change
Bcl2	0.723597	2.75e-11	5770.37	Up
Vill	-2.48732	2.79e-11	88.4161	Down
Pdzd4	1.15527	2.8e-11	231.445	Up
Orai1	0.72635	2.81e-11	909.812	Up
Pik3r2	-0.721703	2.87e-11	1940.22	Down
C77370	6.06362	2.92e-11	71.7852	Up
Hcfc1	0.410008	3.08e-11	26764.2	Not change
Apaf1	0.717006	3.13e-11	3652.85	Up
Kdelc1	0.9934	3.13e-11	483.61	Up
Hnrnpm	-0.357513	3.17e-11	20932	Not change
Sat1	-0.818525	3.2e-11	1561.7	Down
Rab21	0.481156	3.23e-11	6540.33	Not change
Nup50	0.380342	3.29e-11	10161.2	Not change
Aars2	0.738104	3.29e-11	1260.58	Up
Efhc1	-2.88451	3.37e-11	97.1165	Down
Sdcbp	-0.836963	3.48e-11	3846.81	Down
Nrip1	0.877648	3.48e-11	1938.71	Up
Cdv3	0.529663	3.5e-11	22415.6	Not change
Rbm10	0.424247	3.54e-11	6857.76	Not change
Ehd2	-1.07462	3.59e-11	434.661	Down
Ccdc88a	0.904462	3.6e-11	1736.87	Up
Cdt1	-0.848564	3.61e-11	6170.9	Down
Aldh16a1	-0.571963	3.61e-11	2003.51	Not change
Itpkb	0.701993	3.69e-11	11490.2	Up
Gatm	-1.45742	3.85e-11	225.487	Down
Arid4a	0.445711	3.86e-11	3252.32	Not change
Il1rap	0.932748	3.9e-11	624.73	Up
Fam214b	-1.11484	3.95e-11	456.12	Down
Rock2	0.407475	3.96e-11	6341.72	Not change
Styx	0.482629	3.96e-11	1783.76	Not change
Tnfrsf13c	-0.591483	3.98e-11	8369.34	Down
Rbm19	0.723151	4.37e-11	2165.56	Up
Hsp90aa1	0.496732	4.52e-11	42197.7	Not change
Kcnk13	2.08957	4.52e-11	309.591	Up
Cdk5r1	0.87708	4.59e-11	2499.28	Up
Aplp2	0.449138	4.63e-11	2597.66	Not change
Tmem50b	-0.535932	4.68e-11	2245.12	Not change
Oxa1l	-0.562424	4.7e-11	3042.53	Not change
E2f2	-0.809809	4.72e-11	6367.33	Down
Mrpl42	0.52278	4.73e-11	2034.72	Not change
Cdkn3	-1.34745	4.85e-11	602.13	Down
Usp28	-0.754283	5.07e-11	1931.61	Down
Spata13	-1.06805	5.09e-11	1508.72	Down
Slc14a1	-0.950186	5.14e-11	1180.21	Down
Ppp5c	0.537846	5.15e-11	7120.37	Not change
Trip12	0.334321	5.21e-11	15466.2	Not change
Yipf3	-0.507678	5.24e-11	2733.18	Not change
Sox12	0.936641	5.47e-11	1293.96	Up
Map2k1	0.632598	5.53e-11	11488.5	Up
Cep128	-0.531302	5.62e-11	1132	Not change
Fam118b	1.01687	5.87e-11	1763.65	Up
Rap1gap	-1.23442	5.96e-11	559.522	Down
Gbf1	0.531613	5.96e-11	6229.82	Not change
Lrrc73	1.69409	6.1e-11	114.256	Up
Sik1	1.21256	6.19e-11	17845	Up
Spast	0.574254	6.2e-11	2163	Not change
Prrc2a	0.271581	6.32e-11	44400	Not change
Ddit3	-1.83574	6.34e-11	954.37	Down
Zscan29	0.599495	6.34e-11	2222.6	Up
Tmem238	1.17928	6.34e-11	407.513	Up
Mbnl1	0.44515	6.36e-11	13573.9	Not change
Ift22	-0.82085	6.44e-11	851.639	Down
Actl6a	0.495987	6.44e-11	5759.62	Not change
Mad2l1bp	-1.01142	6.45e-11	658.943	Down
Inpp5k	-0.68083	6.52e-11	1996.33	Down
Timm23	0.957345	6.72e-11	4707.71	Up
Cope	-0.473398	6.79e-11	5202.22	Not change
Taf3	0.615259	6.84e-11	1694.87	Up
Dctd	1.37636	7.26e-11	670.675	Up
Pmvk	-0.892821	7.32e-11	1373.93	Down
Map3k11	-0.58635	7.51e-11	2781.12	Down
Rps11	0.274655	7.54e-11	52055.7	Not change
H2-T-ps	-1.00552	7.69e-11	1319.99	Down
Bms1	0.460665	7.71e-11	6291.41	Not change
Trub1	0.766772	8.45e-11	821.415	Up
Rpl31	0.297421	8.64e-11	37329.5	Not change
Hmox1	-1.20771	8.8e-11	489.781	Down
Sqstm1	-0.791466	8.8e-11	10488.4	Down
Tm6sf1	-1.13887	8.94e-11	807.105	Down
Dnajc11	0.601937	9.05e-11	2659.62	Up
Tnfrsf26	-1.29641	9.06e-11	945.51	Down
Tsen2	0.800675	9.19e-11	437.381	Up
Tspan33	1.19398	9.38e-11	797.543	Up
Ttc38	-1.01312	9.41e-11	508.466	Down
Wbp5	-0.654515	9.77e-11	1605.29	Down
Iars	-0.455784	9.94e-11	10181.6	Not change
Aicda	-0.896916	1.02e-10	3768.81	Down
Hvcn1	-0.419823	1.03e-10	23100.2	Not change
Abcc5	0.709584	1.03e-10	1373.38	Up
Atad1	-0.558064	1.04e-10	7294.04	Not change
Rhot1	0.641052	1.05e-10	2244.35	Up
Aebp1	2.62498	1.07e-10	77.2812	Up
Limk1	0.692032	1.09e-10	817.049	Up
Srp72	-0.35312	1.1e-10	10350.7	Not change
Ddx21	0.585995	1.1e-10	21897.1	Up
Serinc5	-0.845875	1.12e-10	4405.27	Down
Dstn	-0.738065	1.12e-10	3108.22	Down
Zfp148	0.516918	1.12e-10	3472.12	Not change
Dph5	0.914138	1.15e-10	862.288	Up
Mtx2	0.532728	1.16e-10	1723.55	Not change
Cct4	0.350301	1.18e-10	21349.6	Not change
Btbd19	0.970914	1.18e-10	664.33	Up
Arid3a	-0.702497	1.2e-10	3963.68	Down
Bbx	0.653522	1.21e-10	3948.64	Up
Hars	0.360724	1.22e-10	4793.3	Not change
Abcg1	-1.79736	1.23e-10	385.989	Down
Nxt1	0.548548	1.28e-10	1590.29	Not change
Gnptab	-0.695755	1.29e-10	5403.56	Down
Rassf2	-0.472956	1.3e-10	7272.16	Not change
Saal1	-0.829118	1.35e-10	1095.57	Down
Plekhh3	-2.71077	1.37e-10	127.498	Down
Arhgef1	-0.426481	1.4e-10	26955.1	Not change
Gps1	0.566975	1.41e-10	3003.55	Not change
Naa60	0.487672	1.43e-10	3456.44	Not change
Lgals8	-0.825132	1.45e-10	1708.56	Down
Grin3b	1.95371	1.48e-10	134.69	Up
Primpol	-0.699691	1.54e-10	805.324	Down
Lmo7	-0.930613	1.57e-10	11645.8	Down
Eno3	0.95221	1.59e-10	498.334	Up
A230046K03Rik	-0.503946	1.64e-10	2690.86	Not change
Mark2	0.437875	1.65e-10	8001.78	Not change
Ipo9	0.418545	1.66e-10	6233.11	Not change
Gpi1	-0.799682	1.68e-10	40039.7	Down
Rangap1	0.374616	1.68e-10	14307.6	Not change
Ncor1	0.285537	1.72e-10	15800.5	Not change
Zfp706	0.374109	1.75e-10	8582.77	Not change
Ptch1	0.685911	1.75e-10	4962.86	Up
Ccar2	-0.387927	1.78e-10	5275.41	Not change
Foxm1	-0.351142	1.83e-10	5745.27	Not change
Gm5134	-1.71606	1.84e-10	164.619	Down
Tlr9	-1.08731	1.85e-10	1620.83	Down
Whsc1	0.302208	1.87e-10	12292.2	Not change
Stat4	-0.661531	1.89e-10	2734.22	Down
Eri1	0.493522	1.9e-10	4344.49	Not change
Adi1	-0.572241	1.94e-10	1450.87	Not change
Ly6d	-0.748529	1.96e-10	4832.84	Down
Nectin3	2.04863	1.98e-10	154.369	Up
Nr2f6	-0.658728	1.99e-10	904.164	Down
Rnf187	0.397312	2e-10	8175.93	Not change
Gspt1	0.509959	2e-10	13100	Not change
Mrpl55	0.948307	2.01e-10	782.047	Up
Cbx5	0.371741	2.04e-10	12709	Not change
Vps51	-0.479684	2.07e-10	2139.85	Not change
Myadm	-1.50189	2.09e-10	897.49	Down
Tnfrsf10b	1.11174	2.11e-10	1161.5	Up
Tmem147	0.585732	2.14e-10	1854.86	Up
Atraid	-0.486242	2.15e-10	1056.67	Not change
Srsf2	0.417513	2.17e-10	26346.8	Not change
Hhex	-1.34652	2.2e-10	1496.27	Down
Ralgapa1	0.439837	2.28e-10	5701.81	Not change
Sephs2	0.561072	2.29e-10	3452.61	Not change
Crhbp	-0.98524	2.33e-10	1380.31	Down
Gapvd1	0.320818	2.33e-10	6044.16	Not change
Aurkb	-0.58761	2.36e-10	4659.22	Down
Marf1	-0.523049	2.36e-10	5552.48	Not change
Ctcf	0.412826	2.36e-10	11209.4	Not change
Lpxn	-0.66889	2.37e-10	8770.8	Down
Lipa	-0.635613	2.44e-10	1339.05	Down
Zmym4	0.552098	2.45e-10	2666.56	Not change
Hira	0.378638	2.48e-10	5602.19	Not change
Rusc1	-0.636898	2.5e-10	1221.32	Down
Tuba1c	-0.474208	2.59e-10	15073.8	Not change
Erap1	0.40394	2.66e-10	5304.22	Not change
Zbed4	0.56561	2.83e-10	2140.69	Not change
Birc5	-0.41991	2.87e-10	4651.55	Not change
Akap12	-0.942738	2.9e-10	2647.8	Down
Psmb3	0.29419	3e-10	5884.21	Not change
Bin2	-0.609288	3.09e-10	2715.68	Down
Kif9	-1.19065	3.12e-10	188.573	Down
Gmps	0.458378	3.14e-10	6341.42	Not change
Micu2	-0.697105	3.19e-10	2136.01	Down
A630023P12Rik	-3.13164	3.21e-10	60.5002	Down
Upf1	0.359214	3.21e-10	9770.44	Not change
Eif2s1	0.544611	3.25e-10	8518.37	Not change
Zdhhc23	1.8304	3.26e-10	222.115	Up
Snrpg	0.432522	3.32e-10	6421.8	Not change
Ccl22	1.58457	3.35e-10	41373.3	Up
Tbc1d22a	-0.512476	3.51e-10	2322.24	Not change
Top2b	0.406938	3.53e-10	14493.1	Not change
Pnpt1	0.483171	3.55e-10	2241.28	Not change
Cdk5rap3	-0.526567	3.56e-10	2300.93	Not change
Adcy7	-0.79886	3.58e-10	2817.25	Down
Smarca4	-0.394931	3.6e-10	20824.4	Not change
Pik3cg	-1.75323	3.61e-10	915.412	Down
Grwd1	0.85136	3.85e-10	2544.49	Up
Zbtb46	0.84229	3.86e-10	825.653	Up
Osbpl3	1.88331	3.9e-10	205.618	Up
Eid1	0.459417	4.04e-10	4706.76	Not change
Wdr45	-0.749071	4.22e-10	816.596	Down
2310022A10Rik	0.640043	4.25e-10	2744.37	Up
Sema4d	-0.517019	4.28e-10	11440.3	Not change
Rrm2b	-0.863028	4.53e-10	987.584	Down
Hibadh	0.470997	4.53e-10	2665.21	Not change
Xpo6	0.2254	4.55e-10	11239	Not change
Edem2	-0.579449	4.61e-10	2216.72	Not change
Ddx10	0.576489	4.72e-10	3107.75	Not change
Dhx30	0.375648	4.85e-10	4939.77	Not change
Ncoa4	-0.631747	4.88e-10	3238.67	Down
Ntan1	-0.600737	4.91e-10	1549.05	Down
Prkag1	-0.587321	4.92e-10	1594.08	Down
Wdr83os	0.521206	4.93e-10	1728.33	Not change
Cstf3	0.762212	5e-10	2909.22	Up
Pacsin2	0.436831	5.02e-10	4334.25	Not change
Nr4a2	1.98694	5.11e-10	680.405	Up
Wnk1	0.403026	5.3e-10	28349.1	Not change
Nsl1	-0.827308	5.34e-10	1495.61	Down
Slc15a4	-0.56373	5.34e-10	2674.11	Not change
Vps11	-0.392969	5.34e-10	2200.42	Not change
Gar1	0.64948	5.34e-10	3472.76	Up
Mdh1	-0.38376	5.6e-10	8727.76	Not change
Neo1	1.71403	5.6e-10	232.65	Up
Mbd3	0.452624	5.7e-10	6886.8	Not change
Dnase2a	-0.787876	5.78e-10	1299.98	Down
Serbp1	0.384421	5.97e-10	40130.8	Not change
Tmf1	-0.674395	6e-10	4224.02	Down
Lrp10	-0.593691	6.04e-10	17181.1	Down
Vps28	-0.49419	6.12e-10	2631.59	Not change
Atp5o	0.313856	6.17e-10	6641.69	Not change
Mina	0.733781	6.21e-10	1766.93	Up
Tma16	0.739503	6.26e-10	956.669	Up
Map4k1	0.413222	6.38e-10	17370.9	Not change
Arhgef11	-0.708906	6.41e-10	1576.24	Down
Prf1	-1.64992	6.43e-10	177.59	Down
Cntrob	-0.497945	6.46e-10	1832.26	Not change
Dnajc21	0.573115	6.53e-10	2966.39	Not change
Pcnt	-0.390303	6.56e-10	6265.38	Not change
2900026A02Rik	-1.23415	6.62e-10	643.684	Down
Clybl	-1.05059	6.62e-10	956.641	Down
Plcg1	-0.50755	6.76e-10	2245.47	Not change
Btnl2	-1.37121	6.82e-10	164.256	Down
Sh3pxd2a	-0.643555	6.99e-10	2584.54	Down
Peg10	3.19945	7.04e-10	58.7799	Up
Pax5	0.496878	7.07e-10	6911.67	Not change
Ercc4	-0.579183	7.17e-10	1027.94	Not change
Capns1	-0.359977	7.17e-10	6293.6	Not change
Madd	0.494277	7.26e-10	4105.21	Not change
Sik3	-0.395478	7.33e-10	3938.34	Not change
Desi2	0.457734	7.37e-10	2830.1	Not change
Usp24	0.406993	7.5e-10	9575.17	Not change
Dlgap4	0.646454	7.51e-10	2026.55	Up
L2hgdh	0.776601	7.57e-10	1003.04	Up
Ilf2	0.387692	7.62e-10	3890.24	Not change
Snrnp40	0.377823	7.75e-10	5125.83	Not change
Gmeb1	-0.576545	7.87e-10	1399.77	Not change
Tbc1d17	-0.546159	8.02e-10	1453.46	Not change
Dhx9	0.410361	8.14e-10	25428.2	Not change
Dalrd3	0.607284	8.14e-10	3694.21	Up
Rpl8	0.281441	8.27e-10	98337.4	Not change
Miip	-0.802267	8.28e-10	1485.55	Down
Supt20	0.548706	8.32e-10	2987.29	Not change
Rbm17	0.4511	8.37e-10	8500.88	Not change
Traf2	-0.703441	8.47e-10	2145.51	Down
Efcab11	-1.53954	8.51e-10	245.538	Down
Lipg	-1.57924	8.74e-10	605.77	Down
Rai1	0.758778	8.76e-10	4216.44	Up
Hdac11	-1.3487	8.79e-10	441.015	Down
Nhp2	0.611009	9.08e-10	5837.86	Up
Pycr1	-1.44026	9.12e-10	432.877	Down
Cry1	0.743275	9.15e-10	1246.54	Up
Nfe2l2	-0.809323	9.21e-10	1223.26	Down
Pura	0.847266	9.61e-10	880.542	Up
LOC106740	-1.10324	9.85e-10	262.594	Down
Xpo7	0.412313	9.87e-10	6167.63	Not change
Gse1	-1.43881	9.95e-10	3614.53	Down
Ctsc	-0.653712	1.01e-09	5360.04	Down
Atic	0.397853	1.06e-09	9876.53	Not change
Wdr4	0.588255	1.08e-09	2887.91	Up
Wdr3	0.432478	1.09e-09	3922.63	Not change
Thap2	1.20376	1.09e-09	844.49	Up
Pdhb	0.424451	1.1e-09	4987.49	Not change
Optn	-0.8759	1.11e-09	658.57	Down
Traf5	-0.612359	1.11e-09	1200.34	Down
Hnrnpul1	-0.298195	1.12e-09	22602.7	Not change
Eif1b	0.547354	1.12e-09	2275.98	Not change
Usp54	0.893588	1.14e-09	588.4	Up
Klc3	-1.95617	1.15e-09	109.669	Down
Lig3	0.599996	1.17e-09	2118.82	Up
Asxl2	0.511977	1.19e-09	4393.55	Not change
Dhrs3	0.950137	1.19e-09	1971.01	Up
Kpna6	0.402349	1.2e-09	4020.9	Not change
Mthfd1l	-0.682917	1.22e-09	8760.2	Down
Ap1m1	-0.485674	1.22e-09	4537.38	Not change
Zfp146	0.884307	1.23e-09	2498.02	Up
Kank3	1.88126	1.23e-09	205.587	Up
Tnfaip8l2	-1.32674	1.24e-09	444.315	Down
Pwp1	0.457427	1.24e-09	3048.74	Not change
Eif3c	0.331189	1.27e-09	27557.4	Not change
Strn4	0.385991	1.29e-09	5308.42	Not change
Pola2	0.499345	1.31e-09	5142.5	Not change
Sacm1l	0.602057	1.34e-09	2574.11	Up
Cul3	0.472482	1.37e-09	11734.8	Not change
Lypla2	-0.371854	1.39e-09	3358.45	Not change
Dusp7	-0.881887	1.4e-09	1383.09	Down
Churc1	-0.521734	1.42e-09	921.667	Not change
Rpl3	-0.323222	1.43e-09	104852	Not change
Wdr82	0.504205	1.44e-09	6520.3	Not change
Stc2	-2.91549	1.46e-09	66.9136	Down
Slc1a4	-1.00926	1.47e-09	795.31	Down
Clk3	-0.54698	1.47e-09	3769.86	Not change
Fastkd1	1.28505	1.51e-09	559.816	Up
Evi2a	-1.13122	1.53e-09	1102.42	Down
Dok2	-0.908683	1.53e-09	440.803	Down
Socs3	1.99215	1.53e-09	2332.8	Up
Phf14	0.398893	1.55e-09	3481.73	Not change
Glrx	-1.03184	1.57e-09	605.858	Down
Lyrm4	0.968213	1.58e-09	400.874	Up
Asb8	-0.729973	1.62e-09	997.079	Down
Epb41l4b	0.826013	1.62e-09	866.86	Up
Supt6	0.344142	1.63e-09	11539.3	Not change
Vti1a	0.593326	1.64e-09	1331.88	Up
Spata5	0.889475	1.72e-09	1133.37	Up
Nkain1	3.82395	1.75e-09	89.3379	Up
Elk3	0.72863	1.82e-09	2703.67	Up
Ppard	-1.01121	1.85e-09	845.544	Down
Cd79b	-0.352084	1.85e-09	26733	Not change
Uimc1	0.513057	1.87e-09	2237.18	Not change
Def6	-0.545172	1.89e-09	3656.08	Not change
Nup93	0.346123	1.89e-09	5035.32	Not change
Tusc2	0.571413	1.9e-09	965.912	Not change
Lars	-0.439765	1.94e-09	6823.47	Not change
Nktr	-0.487671	1.97e-09	7409.09	Not change
Coa5	0.301694	2.08e-09	5818.98	Not change
Colq	-1.41034	2.15e-09	396.08	Down
Rtn4	0.342506	2.17e-09	7104.05	Not change
Phldb1	1.10154	2.17e-09	758.496	Up
Orc4	0.515159	2.2e-09	1641.84	Not change
Sf3a1	0.311677	2.34e-09	10906.2	Not change
Tmem229b	-1.02444	2.39e-09	2246.3	Down
Hes6	-0.533925	2.39e-09	1666.98	Not change
Scand1	-0.415672	2.39e-09	2938.51	Not change
Usp11	-0.741045	2.45e-09	1543.66	Down
1700025G04Rik	1.02728	2.45e-09	388.229	Up
Dock7	1.36597	2.45e-09	201.078	Up
Oxr1	-0.766404	2.5e-09	1489.68	Down
Tmem9b	-0.669019	2.5e-09	1448.68	Down
Arpc1a	-0.344432	2.52e-09	5866.43	Not change
Gtf2h5	0.465146	2.52e-09	1743.27	Not change
Ndufaf2	0.930374	2.52e-09	565.746	Up
Tnfsf4	3.5416	2.53e-09	768.573	Up
Ccdc116	1.4689	2.59e-09	257.992	Up
Laptm4b	1.38694	2.61e-09	388.839	Up
Gas2l3	-1.36816	2.73e-09	560.742	Down
Kpna2	-0.511459	2.82e-09	10045.3	Not change
Brd9	-0.506751	2.82e-09	2359.57	Not change
Man1a2	0.567995	2.83e-09	4696.63	Not change
Otulin	0.48049	2.88e-09	11948.6	Not change
Dclre1b	0.79601	2.88e-09	850.649	Up
Lamtor1	-0.422783	2.91e-09	2997.76	Not change
Sec24c	-0.299658	2.91e-09	9627.85	Not change
Zfand1	-0.908686	3e-09	619.644	Down
Cerk	-0.640886	3e-09	9897.69	Down
Slc38a10	-0.400912	3.01e-09	5002.03	Not change
Selplg	-0.832573	3.03e-09	1922.7	Down
Dctn4	-0.584288	3.07e-09	2246.74	Not change
Sh3bp1	-0.615258	3.12e-09	2854.88	Down
Phgdh	-0.447619	3.13e-09	19321.3	Not change
Cog1	-0.48976	3.21e-09	1589.63	Not change
Rps8	0.261011	3.3e-09	77110.9	Not change
Fam134a	-0.455307	3.31e-09	3352.55	Not change
Relb	0.425026	3.31e-09	3502.52	Not change
Athl1	-1.21156	3.35e-09	240.547	Down
Atp6v1e1	-0.574063	3.36e-09	2497.9	Not change
Rrp1	-0.279619	3.36e-09	13017.7	Not change
Tor2a	-0.525392	3.37e-09	1755.34	Not change
Dock9	0.49087	3.41e-09	2763.83	Not change
Rmdn3	0.550634	3.44e-09	1998.31	Not change
Poldip2	0.544147	3.45e-09	2406.1	Not change
Fam136a	0.682132	3.47e-09	2123.91	Up
Ciart	-1.26306	3.55e-09	385.726	Down
Cops7b	0.665387	3.55e-09	1128.73	Up
Ddx46	0.312935	3.67e-09	10346.5	Not change
Eea1	0.477759	3.68e-09	2154.59	Not change
Actn4	0.333921	3.72e-09	14998.1	Not change
Mtss1l	2.27204	3.76e-09	104.367	Up
Pole2	-0.768841	3.83e-09	3176.74	Down
Diexf	0.653699	3.85e-09	1306.04	Up
Rbm15b	0.488905	3.96e-09	4149.03	Not change
Stoml2	0.577353	3.96e-09	4579.12	Not change
Lrrc59	0.586426	3.99e-09	13734.8	Up
Fam134c	-0.539214	4.03e-09	3235.25	Not change
Psma7	0.397655	4.03e-09	8721.29	Not change
Nfkb2	0.518788	4.03e-09	24822	Not change
Polg	-0.454842	4.21e-09	5068.74	Not change
Bpnt1	0.536625	4.25e-09	1204.53	Not change
Vprbp	0.547903	4.28e-09	3610.82	Not change
Triobp	-0.509151	4.37e-09	3035.32	Not change
Dennd1c	-0.796804	4.38e-09	2018.1	Down
Myo18a	-0.615977	4.38e-09	2243.04	Down
Rpap3	0.40197	4.4e-09	2124.05	Not change
Mfge8	-0.748459	4.52e-09	1132.32	Down
Nln	0.683087	4.61e-09	1451.98	Up
Ndufb8	0.485514	4.77e-09	3357.08	Not change
Ap1g2	-0.593714	4.79e-09	2261.88	Down
Rfc2	-0.47589	4.79e-09	6043.78	Not change
Rcc1	0.511329	4.86e-09	4790.33	Not change
Hbp1	-1.00949	4.89e-09	1717.07	Down
Ildr1	-2.24128	4.91e-09	198.242	Down
Srbd1	-0.573017	4.91e-09	1488.28	Not change
Sys1	-0.607612	5e-09	4264.72	Down
Usp10	0.599327	5.12e-09	4295.71	Up
Lsm2	0.39876	5.15e-09	2353.18	Not change
Cdk19	-0.652236	5.19e-09	2428.6	Down
Slc9a3r1	-0.385632	5.19e-09	4231.15	Not change
Pik3c2b	-0.787947	5.21e-09	5823.98	Down
Cnbp	0.527308	5.21e-09	30265.3	Not change
Ghitm	-0.389764	5.33e-09	11540.5	Not change
Prpf4	0.440289	5.34e-09	3237.17	Not change
Zfp664	0.565395	5.34e-09	2801.14	Not change
Nup43	0.804488	5.51e-09	938.237	Up
Plcxd1	-1.48273	5.61e-09	573.153	Down
Nrbp1	-0.665774	5.61e-09	3159.53	Down
Rgs9bp	2.41022	5.62e-09	218.234	Up
Mtr	0.493448	5.65e-09	2043.32	Not change
Cfdp1	0.376109	5.68e-09	3804.55	Not change
Ebp	-0.504526	5.73e-09	1379.19	Not change
Fgfrl1	1.57299	6e-09	199.72	Up
Hspa4l	1.07647	6.04e-09	348.89	Up
Adss	0.373053	6.15e-09	5565.3	Not change
Heatr6	-0.469013	6.16e-09	1725.21	Not change
Coil	-0.742455	6.18e-09	867.311	Down
Kif21b	-0.481024	6.24e-09	9104.5	Not change
Gnb2	-0.243598	6.24e-09	12971	Not change
Abhd14a	0.763385	6.24e-09	525.436	Up
Tmem138	0.680801	6.31e-09	813.647	Up
Rimklb	2.68875	6.47e-09	67.0802	Up
Rpl35a	0.384883	6.49e-09	16823.9	Not change
BC035044	0.76322	6.71e-09	2625.46	Up
6030419C18Rik	0.954029	6.79e-09	394.075	Up
Ccm2	-0.522778	6.84e-09	3661.55	Not change
Mrps30	-0.468252	6.84e-09	2696.44	Not change
Hexb	-0.730461	6.85e-09	2702.93	Down
BC055324	0.455721	6.87e-09	1330.41	Not change
Gmppa	-0.622377	6.91e-09	2109.12	Down
Rptor	0.504162	6.91e-09	2531.81	Not change
Rplp2	0.388439	6.98e-09	56133.7	Not change
Entpd5	-0.565815	7.12e-09	2381.47	Not change
Tmub2	-0.4169	7.15e-09	1755.01	Not change
Acsl5	-0.404681	7.15e-09	8061.8	Not change
Cacnb3	1.44063	7.15e-09	161.465	Up
Coq8a	-1.21702	7.21e-09	1529.95	Down
Gphn	0.510486	7.38e-09	2042.07	Not change
Hpgds	-1.91885	7.5e-09	1998.85	Down
Natd1	-0.763519	7.69e-09	1060.54	Down
Btd	-0.774529	7.79e-09	812.759	Down
Xpnpep1	-0.457654	7.87e-09	4794.81	Not change
Derl1	-0.516893	7.94e-09	8380.71	Not change
Prkrir	0.583549	8.05e-09	5193.68	Not change
Nusap1	-0.530295	8.08e-09	5012.64	Not change
Dhx8	-0.610749	8.09e-09	3523.77	Down
Map2k2	0.309998	8.16e-09	6937.93	Not change
Piwil2	-2.56238	8.3e-09	65.4531	Down
Il2rg	0.265748	8.32e-09	11479.1	Not change
Bak1	-0.458823	8.55e-09	3626.02	Not change
Trmt6	0.510907	8.62e-09	2907.5	Not change
Scd2	-1.0617	8.63e-09	24880.4	Down
Cyp51	-0.526562	8.74e-09	11228.3	Not change
Pold2	0.574103	8.77e-09	4325.53	Not change
Sgsh	-1.01459	8.84e-09	498.943	Down
Tprkb	0.484041	8.84e-09	1417.32	Not change
Eif3j2	0.721163	9.06e-09	4641.51	Up
Tlr4	-1.39376	9.09e-09	394.614	Down
Enpp1	-0.842454	9.28e-09	1410.39	Down
Tmem163	-1.30069	9.29e-09	241.791	Down
Pus1	0.63457	9.3e-09	3011.42	Up
Ddx41	-0.35995	9.33e-09	4456.92	Not change
Trim37	0.399489	9.35e-09	3726.54	Not change
Nefh	1.75372	9.62e-09	484.379	Up
Emc10	-0.576458	9.69e-09	3337.07	Not change
Rpl10	0.27422	9.69e-09	65692.3	Not change
Celsr1	1.12409	9.92e-09	441.609	Up
Phip	0.455469	9.96e-09	12486	Not change
Ing4	-0.543218	1e-08	1318.62	Not change
Gbas	-0.597789	1.01e-08	931.653	Down
Farsa	0.443205	1.01e-08	4234.63	Not change
C2cd2l	-0.545677	1.02e-08	1381.58	Not change
Polr1c	0.5532	1.03e-08	3453.78	Not change
Zfp667	-1.54032	1.04e-08	314.655	Down
2410006H16Rik	-0.506837	1.05e-08	3219.98	Not change
Clic1	-0.335424	1.06e-08	11394	Not change
Ncoa6	0.386124	1.06e-08	3980.55	Not change
Slc35a4	0.381289	1.07e-08	5317.06	Not change
Ticam1	-0.853675	1.11e-08	1386.16	Down
Psmc3	0.39999	1.12e-08	8928.42	Not change
Gpsm3	-0.741953	1.13e-08	1999.87	Down
Polrmt	0.551053	1.13e-08	2166.25	Not change
Rilpl2	0.526899	1.15e-08	8130.55	Not change
Cdk9	-0.34638	1.16e-08	5880.28	Not change
Strap	0.45578	1.17e-08	13368	Not change
Exosc1	0.495384	1.18e-08	1302.99	Not change
Cbfa2t2	0.541879	1.18e-08	1576.03	Not change
Nckap1l	-0.369593	1.22e-08	17638.9	Not change
Tmem98	1.77851	1.23e-08	125.104	Up
Aldoc	-1.81826	1.24e-08	2440.77	Down
2026-03-03	1.24895	1.24e-08	412.502	Up
Zfp397	0.64861	1.25e-08	1379.33	Up
Pum2	0.419209	1.27e-08	12262.4	Not change
Prpf3	0.52958	1.27e-08	2662.27	Not change
Ctso	-0.696259	1.28e-08	1958.8	Down
Nfyb	0.424094	1.29e-08	2617.95	Not change
Atg2a	-0.617479	1.3e-08	4062.01	Down
Capzb	-0.279485	1.3e-08	15890.4	Not change
Cnot3	0.433588	1.3e-08	6712.38	Not change
Exosc2	0.614714	1.33e-08	2642.8	Up
0610010F05Rik	0.827405	1.33e-08	938.495	Up
Spcs1	-0.492959	1.34e-08	2502.45	Not change
Utp15	0.435641	1.34e-08	4208.41	Not change
Col11a2	0.655736	1.34e-08	795.373	Up
Ncbp1	0.355945	1.38e-08	6695.82	Not change
B3galnt2	0.520695	1.38e-08	1771.9	Not change
Leprotl1	-0.829418	1.39e-08	894.523	Down
Cyp4f18	-1.47479	1.43e-08	293.423	Down
Usp46	1.05887	1.43e-08	437.767	Up
Ctse	-1.19211	1.46e-08	659.369	Down
Apip	0.516302	1.46e-08	1072.23	Not change
Leprot	-0.638713	1.47e-08	1043.48	Down
Ralb	-0.975333	1.49e-08	1657.3	Down
Sirt7	-0.501049	1.5e-08	2773.99	Not change
Nop9	0.352501	1.52e-08	3453.59	Not change
Tmbim4	-0.578	1.55e-08	1724.82	Not change
Kcmf1	0.389687	1.56e-08	5068.35	Not change
Polr2g	0.450784	1.56e-08	2033.16	Not change
Bicd1	2.1627	1.56e-08	107.447	Up
Akap10	-0.828814	1.58e-08	1340.68	Down
Tmem64	-0.625624	1.59e-08	2629.88	Down
Zbtb7a	-0.647583	1.6e-08	4755.18	Down
Syne1	-0.82298	1.61e-08	1665.24	Down
Tpd52	-0.590342	1.63e-08	2320.11	Down
Renbp	-0.931562	1.64e-08	576.518	Down
Casp9	-0.825373	1.68e-08	931.605	Down
Mki67	-0.480519	1.68e-08	44956.6	Not change
Rps23	0.287749	1.71e-08	66635.9	Not change
Gatad1	0.472238	1.72e-08	2156.83	Not change
Emc1	0.477235	1.76e-08	2772.53	Not change
Btbd10	0.600549	1.77e-08	1425.15	Up
Ccndbp1	-0.496471	1.8e-08	1643.71	Not change
Pcgf5	0.731129	1.83e-08	1365.16	Up
Odf2	-0.34156	1.85e-08	6903.21	Not change
Tmem243	-0.458277	1.87e-08	3328.3	Not change
Slc30a5	-0.312958	1.87e-08	5411.79	Not change
Cox6b2	1.6605	1.87e-08	280.834	Up
Zcchc2	0.416081	1.88e-08	3488.48	Not change
Larp4	0.329281	1.89e-08	6828.44	Not change
Gfod2	2.02229	1.9e-08	198.043	Up
Abcb4	-0.881885	1.93e-08	1241.12	Down
Il3ra	-0.846872	1.98e-08	689.237	Down
Sfr1	-0.700285	1.98e-08	3141.62	Down
H2-T23	-0.525298	2.04e-08	10586.5	Not change
Cfl1	-0.358146	2.04e-08	56624.5	Not change
Slc43a3	0.335211	2.04e-08	5546.68	Not change
Slc25a46	-0.399989	2.05e-08	2700.83	Not change
Pappa2	4.00649	2.07e-08	73.5622	Up
Zfp423	2.5889	2.09e-08	63.6904	Up
Lcp2	-0.797293	2.15e-08	3027.81	Down
Grk5	1.01734	2.15e-08	446.916	Up
Nab2	-1.81998	2.16e-08	2234.76	Down
Otud6b	0.385515	2.18e-08	2168.39	Not change
Rasal2	1.52663	2.27e-08	261.77	Up
Memo1	0.475509	2.36e-08	2643.8	Not change
Atl2	-0.770011	2.38e-08	3443.09	Down
Pts	-0.639974	2.38e-08	814.529	Down
Ubc	-0.611556	2.39e-08	80093.8	Down
Capza1	-0.398603	2.39e-08	12911.9	Not change
Dhx37	0.629024	2.39e-08	2624.67	Up
Wrb	0.951531	2.4e-08	361.343	Up
Ubl5	-0.41965	2.42e-08	3694.47	Not change
Atad2b	0.484096	2.44e-08	4187.55	Not change
Gdi2	-0.486685	2.46e-08	23671.9	Not change
Api5	0.40813	2.46e-08	10123	Not change
Zc3h14	0.373561	2.5e-08	7459.86	Not change
Serpinc1	1.02862	2.5e-08	470.556	Up
Cyb5a	-0.517475	2.52e-08	953.049	Not change
Rps27l	0.503745	2.57e-08	4512.64	Not change
Emc6	0.520716	2.57e-08	2623.63	Not change
Hras	0.573762	2.62e-08	1270.12	Not change
Atrn	0.592201	2.62e-08	1330.05	Up
Eif4a2	0.375475	2.65e-08	16849.5	Not change
Psen2	-0.733108	2.72e-08	1329.39	Down
Pold4	-0.410431	2.72e-08	4590.63	Not change
Cd86	-1.44241	2.8e-08	935.211	Down
Magoh	0.522744	2.81e-08	2835.06	Not change
Arhgdia	-0.295149	2.82e-08	24483.3	Not change
Zfpm1	0.501516	2.82e-08	5209.8	Not change
Utp18	0.60124	2.82e-08	3043.41	Up
Nit2	0.534844	2.86e-08	885.751	Not change
Tmem70	0.607255	3.01e-08	1875.64	Up
Gltp	-0.347586	3.04e-08	3580.8	Not change
Txnl1	0.390114	3.04e-08	5638.03	Not change
Pidd1	0.661733	3.04e-08	1827.42	Up
Dync1h1	0.489915	3.21e-08	15959.7	Not change
Tacc3	-0.293108	3.25e-08	5771.29	Not change
Cyb5r1	-0.744079	3.27e-08	700.372	Down
Ufc1	-0.479976	3.27e-08	2424.79	Not change
Midn	-0.827547	3.3e-08	5992.09	Down
Baz2b	-0.401344	3.38e-08	2481.56	Not change
Shkbp1	-0.524382	3.4e-08	1923.71	Not change
Skiv2l	-0.239104	3.4e-08	5033.53	Not change
Tab2	-0.549221	3.41e-08	6317.38	Not change
Casp2	-0.53441	3.45e-08	4736.44	Not change
Gtpbp2	-0.669165	3.46e-08	3248.76	Down
Trak2	-0.485149	3.47e-08	5305.07	Not change
Fam210b	-0.705761	3.49e-08	583.526	Down
Sbf1	-0.327512	3.53e-08	7681.9	Not change
Telo2	0.654373	3.54e-08	1322.1	Up
Hist1h2bk	1.54934	3.65e-08	182.816	Up
Cpsf3	0.326945	3.66e-08	5532.94	Not change
Plxnc1	0.631862	3.68e-08	6988.45	Up
Supt16	0.320574	3.7e-08	12055.6	Not change
Rps14	0.237159	3.72e-08	61954.5	Not change
Scamp4	0.469144	3.75e-08	2134.72	Not change
Xndc1	0.667407	3.78e-08	1423.88	Up
Dhodh	0.794953	3.82e-08	1102.47	Up
Padi2	-1.64894	3.83e-08	118.359	Down
Ptcd3	0.456708	3.85e-08	2986.85	Not change
Smarcb1	0.417576	3.86e-08	5286.77	Not change
Slc25a1	-0.709535	3.88e-08	3839.11	Down
Hsd17b10	0.450731	3.95e-08	1725.03	Not change
Coro1a	-0.274664	3.98e-08	54287.1	Not change
Zbed3	-0.519583	4.14e-08	1764.02	Not change
Smarcad1	0.528958	4.22e-08	1681.76	Not change
Fanca	0.46154	4.3e-08	3165.41	Not change
Reep4	-0.420135	4.34e-08	2495.14	Not change
Depdc1b	-0.980895	4.35e-08	460.591	Down
Ddx54	-0.421587	4.35e-08	11392.1	Not change
Ccr10	-2.08757	4.45e-08	177.436	Down
Prkar2a	0.531446	4.56e-08	1895.24	Not change
Rai14	1.36247	4.58e-08	243.298	Up
Rab3d	-1.01355	4.75e-08	198.006	Down
Acaa2	-0.789172	4.77e-08	868.014	Down
Prpf38b	0.316117	4.83e-08	7213.92	Not change
Cdk2ap2	-0.35633	4.84e-08	2601.27	Not change
Ssrp1	0.289106	4.98e-08	26935.7	Not change
Apoe	0.642451	4.99e-08	616.683	Up
Tpm1	-0.528955	5.01e-08	1538.1	Not change
Ptk2b	-0.347505	5.03e-08	15855.3	Not change
Cic	-0.363385	5.04e-08	11424.6	Not change
H2-M3	-0.700094	5.07e-08	1743.87	Down
Pip5k1c	-0.799547	5.09e-08	7441.53	Down
Txnl4a	0.440761	5.18e-08	9220.61	Not change
Slc28a2	-0.629343	5.19e-08	2378.46	Down
Cdc14a	0.479197	5.22e-08	1342.09	Not change
Mrpl37	0.485434	5.31e-08	2914.1	Not change
Slc39a14	0.856649	5.31e-08	1347.56	Up
Aldh1l2	-1.93567	5.35e-08	109.303	Down
Ndufs1	0.333791	5.47e-08	4513.13	Not change
Bcl2l11	-1.8859	5.48e-08	5911.98	Down
Arhgap31	1.05601	5.53e-08	591.561	Up
BC002163	0.496855	5.6e-08	1543.85	Not change
Mrpl10	-0.367225	5.62e-08	2511.98	Not change
Gabbr1	-0.878203	5.63e-08	1486.87	Down
Ppm1g	0.332121	5.64e-08	11731	Not change
Gprasp1	0.603538	5.64e-08	940.314	Up
Serhl	-0.548125	5.68e-08	1213.5	Not change
Caprin1	0.242689	5.74e-08	25317.7	Not change
Mrpl2	0.532255	5.77e-08	2664.58	Not change
Tmem191c	-1.36614	5.79e-08	125.879	Down
Ppfibp2	0.81332	5.83e-08	723.174	Up
Eif4e3	-0.754213	5.89e-08	644.243	Down
Armc5	-0.585565	5.97e-08	2617.05	Down
Pum1	0.447764	6.02e-08	5957.51	Not change
Bphl	-0.828954	6.07e-08	457.147	Down
Nudt16	-1.00909	6.17e-08	336.346	Down
Gtf2h4	0.699307	6.36e-08	1332.81	Up
Cnih4	0.504789	6.43e-08	1263.86	Not change
Hectd3	-0.502784	6.58e-08	1771.78	Not change
Osgin1	-2.84001	6.61e-08	492.782	Down
Itch	0.42498	6.77e-08	4466.32	Not change
Nup62	0.41187	6.8e-08	13738.2	Not change
Klf2	-0.842865	6.83e-08	8902.61	Down
Map7d1	0.426386	6.84e-08	4543.86	Not change
Maoa	1.12445	6.89e-08	320.272	Up
Rbm47	-2.04982	6.9e-08	215.145	Down
Drg2	0.442203	6.93e-08	3393.96	Not change
Brca2	-0.514021	6.96e-08	2219.68	Not change
Rsad1	0.796196	6.97e-08	470.828	Up
Tmem50a	-0.378948	7e-08	3912.91	Not change
Kif26b	4.06256	7.22e-08	38.602	Up
Osbpl11	0.43114	7.45e-08	1513.75	Not change
Tgfbr3	1.45988	7.47e-08	190.225	Up
Wsb2	-0.796566	7.48e-08	1837.22	Down
Rcan1	0.705773	7.53e-08	499.377	Up
Ppcdc	-0.553365	7.62e-08	1530.36	Not change
Cmtm7	-0.41314	7.64e-08	3496.95	Not change
Setd7	0.357822	7.65e-08	3865.94	Not change
Ncs1	1.15275	7.75e-08	298.739	Up
Setd1b	0.53138	7.85e-08	4133.6	Not change
Tfrc	-0.549183	7.92e-08	15186.9	Not change
Pak2	0.363142	8.04e-08	8733.66	Not change
1810014B01Rik	1.37878	8.13e-08	225.059	Up
Tmem184c	-0.455802	8.15e-08	1239	Not change
Cox7b	0.496051	8.22e-08	4250.81	Not change
Eif4ebp1	-0.657782	8.31e-08	2675.06	Down
Med23	0.522993	8.31e-08	2657.29	Not change
Ctsh	-0.423404	8.43e-08	8067.85	Not change
Fis1	-0.413449	8.55e-08	3318.36	Not change
Alpl	0.94888	8.63e-08	1210.9	Up
Padi3	-2.00986	8.85e-08	93.1132	Down
Sorcs2	-1.89108	8.87e-08	235.769	Down
Echdc3	-2.28745	8.89e-08	252.549	Down
Gtf2f2	0.485128	8.96e-08	2049.62	Not change
Aspm	-0.615904	9.11e-08	3848.02	Down
Rbm28	0.404657	9.11e-08	3734.05	Not change
Dtwd1	0.997362	9.11e-08	590.96	Up
D430042O09Rik	-0.737247	9.16e-08	656.863	Down
Espl1	-0.439083	9.16e-08	5985.41	Not change
Rps7	0.28747	9.16e-08	60050	Not change
Pxdc1	-1.03591	9.19e-08	963.569	Down
Cbx7	-0.605027	9.24e-08	2539.9	Down
Dgkz	-0.397202	9.24e-08	9727.19	Not change
Zfp239	0.944692	9.35e-08	474.329	Up
Med16	-0.638422	9.42e-08	2381.16	Down
Strbp	0.281872	9.44e-08	8639.29	Not change
Rpe	0.501062	9.49e-08	2092.24	Not change
Mrps5	0.577587	9.6e-08	2118.41	Not change
Dus1l	0.425657	9.74e-08	2996.78	Not change
Tbc1d23	-0.590338	9.87e-08	1041.93	Down
Il10rb	-0.669106	9.89e-08	1012.31	Down
Smpdl3a	-1.03732	1e-07	226.149	Down
Fam214a	-0.72146	1e-07	1681.4	Down
Sf3b2	-0.236647	1.01e-07	16446	Not change
Amigo2	0.785605	1.01e-07	4207.39	Up
Gucy1a3	2.99299	1.01e-07	134.758	Up
Snrpd2	0.540296	1.02e-07	6401.24	Not change
Mtrr	0.549905	1.05e-07	1745.34	Not change
Pard3b	1.05281	1.05e-07	204.831	Up
Ppp3ca	0.449387	1.06e-07	6461.22	Not change
Cd79a	-0.363154	1.07e-07	34384.4	Not change
Trp53i11	-0.776811	1.08e-07	7414.58	Down
Ttc17	-0.496279	1.09e-07	1238.81	Not change
Fundc2	-0.495995	1.09e-07	2015.84	Not change
Hpcal1	0.566643	1.09e-07	877.76	Not change
Tmem115	0.779046	1.1e-07	1023.4	Up
Ncbp2	0.440695	1.11e-07	1919.39	Not change
Fam220a	0.731383	1.12e-07	619.898	Up
Cptp	1.01475	1.12e-07	706.97	Up
Wbp1	-0.825574	1.14e-07	800.768	Down
Cables2	-0.32003	1.14e-07	2731.93	Not change
Tor3a	0.673851	1.14e-07	3475.36	Up
Hnrnpdl	0.459651	1.15e-07	12414.9	Not change
Slc19a2	0.875339	1.16e-07	1427.7	Up
H2-Ob	-0.62093	1.17e-07	15538.3	Down
Eif2b4	0.576491	1.2e-07	2157.1	Not change
Slc29a3	-0.607017	1.24e-07	1414.62	Down
Dhx16	-0.33167	1.24e-07	6048.85	Not change
Isg20l2	0.369859	1.24e-07	5859.48	Not change
Cnksr3	1.00509	1.26e-07	550.652	Up
Qars	-0.28107	1.27e-07	8585.78	Not change
Timeless	0.498372	1.27e-07	4834.95	Not change
Sh2d1b1	-6.87912	1.28e-07	40.1276	Down
Arhgap17	-0.478373	1.28e-07	7367.81	Not change
Pef1	-0.717428	1.29e-07	1048.97	Down
Zfp362	0.472129	1.3e-07	6395.54	Not change
Arpc5l	-0.236811	1.31e-07	8133.46	Not change
Foxk2	0.49689	1.32e-07	6113.48	Not change
Spn	-0.939098	1.36e-07	611.233	Down
Slc37a3	-0.8893	1.36e-07	534.2	Down
Ccdc50	-0.53068	1.36e-07	12422.5	Not change
Csk	-0.270292	1.36e-07	18821.8	Not change
Cd70	2.07731	1.36e-07	162.751	Up
Pdhx	0.80321	1.38e-07	1105.54	Up
Nsun4	-0.689524	1.41e-07	664.648	Down
Atp6ap2	-0.558925	1.41e-07	3672.86	Not change
Lmbr1l	-0.609946	1.42e-07	2062.95	Down
C2cd5	-0.398841	1.42e-07	3910.49	Not change
1110008F13Rik	0.318248	1.43e-07	4812.54	Not change
Ampd2	0.497198	1.43e-07	3859.12	Not change
Cpne3	0.487805	1.44e-07	2576.77	Not change
Zfp827	0.61241	1.44e-07	1013.89	Up
Hmces	-1.69754	1.47e-07	190.651	Down
Oat	-0.360817	1.47e-07	5033.49	Not change
Zfp410	0.492705	1.47e-07	2049.16	Not change
Fam84b	-0.945505	1.49e-07	853.221	Down
Il17ra	-0.576947	1.49e-07	7274.18	Not change
Hipk2	0.793576	1.49e-07	2240.31	Up
Abce1	0.44133	1.51e-07	11101.3	Not change
Fgf13	1.25513	1.53e-07	122.508	Up
Gpr137b	-1.73893	1.54e-07	232.211	Down
Gadd45a	-0.746683	1.56e-07	1267.13	Down
Plxna1	0.775185	1.57e-07	1862.29	Up
Terf1	-0.795399	1.59e-07	695.564	Down
Smpd4	0.334037	1.59e-07	5007.03	Not change
Ldb1	0.372498	1.6e-07	9115.09	Not change
Chd6	-0.449872	1.64e-07	3340.26	Not change
Med17	0.461016	1.64e-07	2871.78	Not change
Evc	-1.8838	1.69e-07	86.9012	Down
[truncated: 16,532 more rows]
